# Supplementary material for: Long Noncoding RNA NRAV Promotes Respiratory Syncytial Virus Replication by Targeting the MicroRNA miR-509-3p/Rab5c Axis To Regulate Vesicle Transportation
Source: J Virol. 2020 May 4;94(10):e00113-20. doi: 10.1128/JVI.00113-20 (PMC7199404; doi:10.1128/JVI.00113-20)
Supplement: Supplemental file 1 [file JVI.00113-20-s0001.xlsx]

## Sheet: JVItableS1
TABLE S1, related to FIG 4A. List of mRNAs up regulated by pcDNA3.1-NRAV vs empty vector group in A549 cells.
gene id	gene name	description	GO_id	GO_term	KO_ID	KO_Description	kegg_id	kegg_term	locus	Group2	Group1	log2FC	Pvalue	Qvalue	updown
ENSG00000248008	NRAV	negative regulator of antiviral response (non-protein coding) [Source:HGNC Symbol;Acc:HGNC:48588]	-	-	-	-	-	-	12:120490328-120495940	49.4428	9.12038	2.4386	1.8e-80	4.75e-76	UP
ENSG00000213859	KCTD11	potassium channel tetramerization domain containing 11 [Source:HGNC Symbol;Acc:HGNC:21302]	GO:0032502|GO:0040007|GO:0023052|GO:0005623|GO:0009987|GO:0008152|GO:0050896|GO:0051716|GO:0048523|GO:0008283|GO:0050794|GO:0071704|GO:0044237|GO:0023051|GO:0016043|GO:0040008|GO:0023057|GO:0050793|GO:0005622|GO:0048856|GO:0042127|GO:0007049|GO:0045595|GO:0048468|GO:0007275|GO:0045596|GO:0022607|GO:0045597|GO:0005737|GO:0009966|GO:0010646|GO:0007154|GO:0007165|GO:0009968|GO:0061351|GO:0008285|GO:…	developmental process|growth|signaling|cell|cellular process|metabolic process|response to stimulus|cellular response to stimulus|negative regulation of cellular process|cell proliferation|regulation of cellular process|organic substance metabolic process|cellular metabolic process|regulation of signaling|cellular component organization|regulation of growth|negative regulation of signaling|regula…	-	-	-	-	17:7351889-7354944	14.1886	2.90827	2.2865	6.7e-77	8.86e-73	UP
ENSG00000157823	AP3S2	adaptor related protein complex 3, sigma 2 subunit [Source:HGNC Symbol;Acc:HGNC:571]	GO:0032991|GO:0005215|GO:0005623|GO:0016020|GO:0009987|GO:0043229|GO:0051641|GO:0043227|GO:0005622|GO:0043234|GO:0012505|GO:0031090|GO:0030119|GO:0051640|GO:0008565|GO:0006810|GO:0031982|GO:0030117|GO:0043231|GO:0005737|GO:0012506|GO:0006928|GO:0051656|GO:0045184|GO:0008104|GO:0010970|GO:0051649|GO:0007017|GO:0005794|GO:0016192|GO:0051650|GO:0031410|GO:0015031|GO:0048489|GO:0016023|GO:0046907|GO:…	macromolecular complex|transporter activity|cell|membrane|cellular process|intracellular organelle|cellular localization|membrane-bounded organelle|intracellular|protein complex|endomembrane system|organelle membrane|AP-type membrane coat adaptor complex|organelle localization|protein transporter activity|transport|vesicle|membrane coat|intracellular membrane-bounded organelle|cytoplasm|vesicle m…	K12399	AP-3 complex subunit sigma[-]	hsa04142	Lysosome - Homo sapiens (human)	15:89830599-89894638	6.20216	2.76615	1.16489	5.22e-21	4.6e-17	UP
ENSG00000108774	RAB5C	RAB5C, member RAS oncogene family [Source:HGNC Symbol;Acc:HGNC:9785]	GO:0023052|GO:0005623|GO:0016020|GO:0009987|GO:0005576|GO:0050896|GO:0005488|GO:0003824|GO:0036094|GO:1903561|GO:0051716|GO:0097159|GO:0050794|GO:0043229|GO:0043167|GO:0051641|GO:0016043|GO:0043227|GO:0071944|GO:0016787|GO:0005622|GO:0005515|GO:0005886|GO:0012505|GO:0031090|GO:0006810|GO:0060627|GO:0043168|GO:0001882|GO:0031982|GO:0051128|GO:0016817|GO:0043231|GO:0005774|GO:0005737|GO:0045184|GO:…	signaling|cell|membrane|cellular process|extracellular region|response to stimulus|binding|catalytic activity|small molecule binding|extracellular vesicle|cellular response to stimulus|organic cyclic compound binding|regulation of cellular process|intracellular organelle|ion binding|cellular localization|cellular component organization|membrane-bounded organelle|cell periphery|hydrolase activity|…	K07889	Ras-related protein Rab-5C[-]	hsa04144|hsa04014|hsa05152|hsa04145|hsa05146|hsa04962	Endocytosis - Homo sapiens (human)|Ras signaling pathway - Homo sapiens (human)|Tuberculosis - Homo sapiens (human)|Phagosome - Homo sapiens (human)|Amoebiasis - Homo sapiens (human)|Vasopressin-regulated water reabsorption - Homo sapiens (human)	17:42124976-42155044	34.3249	15.8539	1.11442	1.1e-19	7.28e-16	UP
ENSG00000267368	UPK3BL	uroplakin 3B-like [Source:HGNC Symbol;Acc:HGNC:37278]	GO:0016020|GO:0031224|GO:0016021	membrane|intrinsic component of membrane|integral component of membrane	-	-	-	-	7:102637025-102642791	3.51434	0	Inf	9.06e-08	0.000239647	UP
ENSG00000276980	CTD-3128G10.7	-	-	-	-	-	-	-	19:6716386-6717742	3.35928	0.189763	4.14588	3.71e-07	0.000817938	UP
ENSG00000273003	ARL2-SNX15	ARL2-SNX15 readthrough (NMD candidate) [Source:HGNC Symbol;Acc:HGNC:49197]	GO:0023052|GO:0005623|GO:0009987|GO:0050896|GO:0005488|GO:0036094|GO:0051716|GO:0097159|GO:0050794|GO:0043167|GO:0005622|GO:0043168|GO:0001882|GO:0007154|GO:0007165|GO:0000166|GO:0035639|GO:0001883|GO:0032549|GO:0035556|GO:0017076|GO:0032561|GO:0005525|GO:0007264|GO:0019001	signaling|cell|cellular process|response to stimulus|binding|small molecule binding|cellular response to stimulus|organic cyclic compound binding|regulation of cellular process|ion binding|intracellular|anion binding|nucleoside binding|cell communication|signal transduction|nucleotide binding|purine ribonucleoside triphosphate binding|purine nucleoside binding|ribonucleoside binding|intracellular…	-	-	-	-	11:65014182-65040570	1.66305	0	Inf	5.28e-07	0.00107499	UP
ENSG00000256206	RP11-140L24.4	-	GO:0032991|GO:0005623|GO:0016020|GO:0009987|GO:0008152|GO:0003824|GO:0043229|GO:0071704|GO:0009056|GO:0044237|GO:0043227|GO:0016787|GO:0031224|GO:0005622|GO:0043234|GO:0043231|GO:0008233|GO:0005839|GO:0005737|GO:0000502|GO:0016021|GO:0019538|GO:0019773|GO:0030163|GO:0044265|GO:0006508|GO:0044267|GO:0005634|GO:0044257|GO:0051603|GO:0004175|GO:0004298|GO:0019941|GO:0006511	macromolecular complex|cell|membrane|cellular process|metabolic process|catalytic activity|intracellular organelle|organic substance metabolic process|catabolic process|cellular metabolic process|membrane-bounded organelle|hydrolase activity|intrinsic component of membrane|intracellular|protein complex|intracellular membrane-bounded organelle|peptidase activity|proteasome core complex|cytoplasm|p…	-	-	-	-	11:14493783-14520344	0.736388	0.0805613	3.19231	1.12e-06	0.00185643	UP
ENSG00000273217	CTC-432M15.3	-	GO:0023052|GO:0005623|GO:0009987|GO:0008152|GO:0050896|GO:0005488|GO:0051716|GO:0050794|GO:0009893|GO:0005622|GO:0005515|GO:0005085|GO:0019222|GO:0043085|GO:0007154|GO:0007165|GO:0050790|GO:0051345|GO:0035556|GO:0043087|GO:0043547|GO:0007264	signaling|cell|cellular process|metabolic process|response to stimulus|binding|cellular response to stimulus|regulation of cellular process|positive regulation of metabolic process|intracellular|protein binding|guanyl-nucleotide exchange factor activity|regulation of metabolic process|positive regulation of catalytic activity|cell communication|signal transduction|regulation of catalytic activity…	-	-	-	-	5:131425891-131796983	0.213357	0	Inf	1.47e-06	0.00220466	UP
ENSG00000268575	RP1-283E3.8	-	-	-	-	-	-	-	1:1702736-1737688	0.300348	0.0327891	3.19535	2.52e-06	0.00314048	UP
ENSG00000256223	ZNF10	zinc finger protein 10 [Source:HGNC Symbol;Acc:HGNC:12879]	GO:0005623|GO:0009987|GO:0008152|GO:0005488|GO:0097159|GO:0050794|GO:0043229|GO:0006807|GO:0071704|GO:0043167|GO:0044237|GO:0043227|GO:0009058|GO:0005622|GO:0005515|GO:0019222|GO:0006725|GO:1901360|GO:0003676|GO:0034641|GO:0046483|GO:0043231|GO:0043169|GO:0006139|GO:0044249|GO:0031323|GO:0003677|GO:0010468|GO:0034645|GO:0046872|GO:0051252|GO:0010467|GO:0009059|GO:0016070|GO:0005634|GO:0032774|GO:…	cell|cellular process|metabolic process|binding|organic cyclic compound binding|regulation of cellular process|intracellular organelle|nitrogen compound metabolic process|organic substance metabolic process|ion binding|cellular metabolic process|membrane-bounded organelle|biosynthetic process|intracellular|protein binding|regulation of metabolic process|cellular aromatic compound metabolic proces…	-	-	-	-	12:133130575-133159465	0.320041	0.122603	1.38427	3.83e-06	0.00440116	UP
ENSG00000277957	SENP3-EIF4A1	SENP3-EIF4A1 readthrough (NMD candidate) [Source:HGNC Symbol;Acc:HGNC:49182]	GO:0008152|GO:0003824|GO:0071704|GO:0016787|GO:0008233|GO:0019538|GO:0006508|GO:0008234	metabolic process|catalytic activity|organic substance metabolic process|hydrolase activity|peptidase activity|protein metabolic process|proteolysis|cysteine-type peptidase activity	-	-	-	-	17:7563287-7578715	0.646273	0	Inf	4.71e-06	0.00515141	UP
ENSG00000259974	LINC00261	long intergenic non-protein coding RNA 261 [Source:HGNC Symbol;Acc:HGNC:16189]	-	-	-	-	-	-	20:22547671-22578642	0.309245	0.0442092	2.80633	2.08e-05	0.0166414	UP
ENSG00000247708	STX18-AS1	STX18 antisense RNA 1 (head to head) [Source:HGNC Symbol;Acc:HGNC:48877]	-	-	-	-	-	-	4:4542131-4710938	0.197586	0.0741789	1.4134	4.65e-05	0.030015	UP
ENSG00000256664	RP11-611O2.3	-	-	-	-	-	-	-	12:68841946-68842384	6.13539	0.111787	5.77833	7.38e-05	0.036809	UP
