# Supplementary material for: Long Noncoding RNA NRAV Promotes Respiratory Syncytial Virus Replication by Targeting the MicroRNA miR-509-3p/Rab5c Axis To Regulate Vesicle Transportation
Source: J Virol. 2020 May 4;94(10):e00113-20. doi: 10.1128/JVI.00113-20 (PMC7199404; doi:10.1128/JVI.00113-20)
Supplement: Supplemental file 2 [file JVI.00113-20-s0002.xlsx]

## Sheet: JVItableS2
TABLE S2, related to FIG 4A. List of mRNAs down regulated by si-NRAV vs si-control group in A549 cells.
gene id	gene name	description	GO_id	GO_term	KO_ID	KO_Description	kegg_id	kegg_term	locus	Group4	Group3	log2FC	Pvalue	Qvalue	updown
ENSG00000223361	FTH1P10	ferritin, heavy polypeptide 1 pseudogene 10 [Source:HGNC Symbol;Acc:HGNC:3980]	-	-	-	-	-	-	5:17353695-17354624	0.184426	19.883	-6.75235	4.65e-65	5.22e-61	DOWN
ENSG00000253797	UTP14C	UTP14, U3 small nucleolar ribonucleoprotein, homolog C (yeast) [Source:HGNC Symbol;Acc:HGNC:20321]	GO:0032502|GO:0032991|GO:0000003|GO:0005623|GO:0009987|GO:0022414|GO:0008152|GO:0043229|GO:0006807|GO:0044702|GO:0051321|GO:0071704|GO:0019953|GO:0044237|GO:0043227|GO:0032504|GO:0005622|GO:0048856|GO:0048609|GO:0007049|GO:0006725|GO:1901360|GO:0007275|GO:0034641|GO:0046483|GO:0043231|GO:0030529|GO:0006139|GO:0007276|GO:0048869|GO:0022613|GO:0005730|GO:0048232|GO:0030684|GO:0042254|GO:0031981|GO:…	developmental process|macromolecular complex|reproduction|cell|cellular process|reproductive process|metabolic process|intracellular organelle|nitrogen compound metabolic process|single organism reproductive process|meiotic cell cycle|organic substance metabolic process|sexual reproduction|cellular metabolic process|membrane-bounded organelle|multicellular organism reproduction|intracellular|anat…	K14567	U3 small nucleolar RNA-associated protein 14[-]	hsa03008	Ribosome biogenesis in eukaryotes - Homo sapiens (human)	13:52024691-52033600	0.263275	4.99754	-4.24657	4.6e-45	2.59e-41	DOWN
ENSG00000105755	ETHE1	ethylmalonic encephalopathy 1 [Source:HGNC Symbol;Acc:HGNC:23287]	GO:0005623|GO:0009987|GO:0008152|GO:0005488|GO:0003824|GO:0016491|GO:0043229|GO:0006807|GO:0071704|GO:0009056|GO:0043167|GO:0044237|GO:0043227|GO:0005622|GO:0006575|GO:0051213|GO:0006082|GO:0034641|GO:0016701|GO:0044281|GO:0043231|GO:0043169|GO:0005737|GO:0006520|GO:0006790|GO:0055114|GO:0006518|GO:0046872|GO:0070813|GO:0000096|GO:0070221|GO:0031981|GO:0009063|GO:0006749|GO:0016702|GO:0005654|GO:…	cell|cellular process|metabolic process|binding|catalytic activity|oxidoreductase activity|intracellular organelle|nitrogen compound metabolic process|organic substance metabolic process|catabolic process|ion binding|cellular metabolic process|membrane-bounded organelle|intracellular|cellular modified amino acid metabolic process|dioxygenase activity|organic acid metabolic process|cellular nitrog…	K17725	sulfur dioxygenase[1.13.11.18]	hsa00920	Sulfur metabolism - Homo sapiens (human)	19:43506719-43527244	0.579561	9.39245	-4.01847	1.39e-43	6.26e-40	DOWN
ENSG00000255248	RP11-166D19.1	-	-	-	-	-	-	-	11:122028355-122116323	0.0867625	1.10299	-3.6682	5.33e-35	1.99e-31	DOWN
ENSG00000260772	RP11-311C24.1	-	-	-	-	-	-	-	16:69703065-69704652	0.286444	5.55924	-4.27856	2.4e-26	5.98e-23	DOWN
ENSG00000273154	RP4-583P15.15	-	GO:0002376|GO:0023052|GO:0016020|GO:0009987|GO:0050896|GO:0005488|GO:0051716|GO:0097159|GO:0050794|GO:0043167|GO:0006955|GO:0031224|GO:0002684|GO:0002682|GO:0002757|GO:0003676|GO:0043169|GO:0050776|GO:0007154|GO:0007165|GO:0050778|GO:0016021|GO:0046872|GO:0007166|GO:0002429|GO:0002764|GO:0002768|GO:0050851|GO:0050852|GO:0050853	immune system process|signaling|membrane|cellular process|response to stimulus|binding|cellular response to stimulus|organic cyclic compound binding|regulation of cellular process|ion binding|immune response|intrinsic component of membrane|positive regulation of immune system process|regulation of immune system process|immune response-activating signal transduction|nucleic acid binding|cation bin…	-	-	-	-	20:63708864-63739103	0.353828	3.17636	-3.16625	3.04e-24	6.83e-21	DOWN
ENSG00000248008	NRAV	negative regulator of antiviral response (non-protein coding) [Source:HGNC Symbol;Acc:HGNC:48588]	-	-	-	-	-	-	12:120490328-120495940	1.79467	11.3605	-2.66224	2e-23	4.07e-20	DOWN
ENSG00000263020	XXbac-BPG32J3.22	-	GO:0032991|GO:0005623|GO:0009987|GO:0008152|GO:0050794|GO:0071704|GO:0044237|GO:0030234|GO:0005622|GO:0043234|GO:0019222|GO:0005956|GO:0050790|GO:0019207|GO:0019538|GO:0031323|GO:0032268|GO:0043412|GO:0019887|GO:0036211|GO:0006796|GO:0044267|GO:0051174|GO:0051246|GO:0016310|GO:0006464|GO:0043549|GO:0045859|GO:0006468|GO:0042325|GO:0001932	macromolecular complex|cell|cellular process|metabolic process|regulation of cellular process|organic substance metabolic process|cellular metabolic process|enzyme regulator activity|intracellular|protein complex|regulation of metabolic process|protein kinase CK2 complex|regulation of catalytic activity|kinase regulator activity|protein metabolic process|regulation of cellular metabolic process|r…	-	-	-	-	6:31666102-31673546	0.491775	3.71097	-2.91573	6.54e-21	1.13e-17	DOWN
ENSG00000243708	PLA2G4B	phospholipase A2 group IVB [Source:HGNC Symbol;Acc:HGNC:9036]	GO:0000003|GO:0023052|GO:0005623|GO:0016020|GO:0009987|GO:0005576|GO:0022414|GO:0008152|GO:0050896|GO:0005488|GO:0003824|GO:0051716|GO:0050794|GO:0043229|GO:0006807|GO:0006950|GO:0071704|GO:0009056|GO:0043167|GO:0044237|GO:0043227|GO:0008289|GO:0016787|GO:0009058|GO:0005622|GO:0005515|GO:0012505|GO:0031090|GO:0006575|GO:0044255|GO:0019866|GO:0006082|GO:0034641|GO:0043168|GO:0016788|GO:0044281|GO:…	reproduction|signaling|cell|membrane|cellular process|extracellular region|reproductive process|metabolic process|response to stimulus|binding|catalytic activity|cellular response to stimulus|regulation of cellular process|intracellular organelle|nitrogen compound metabolic process|response to stress|organic substance metabolic process|catabolic process|ion binding|cellular metabolic process|memb…	-	-	-	-	15:41837775-41848147	0.0152121	0.650449	-5.41815	1.96e-18	2.75e-15	DOWN
ENSG00000274600	RIMBP3B	RIMS binding protein 3B [Source:HGNC Symbol;Acc:HGNC:33891]	GO:0005488|GO:0005515	binding|protein binding	-	-	-	-	22:21383374-21389478	0	0.580052	#NAME?	2.33e-18	3.04e-15	DOWN
ENSG00000259040	BLOC1S5-TXNDC5	BLOC1S5-TXNDC5 readthrough (NMD candidate) [Source:HGNC Symbol;Acc:HGNC:42001]	GO:0032991|GO:0005623|GO:0043229|GO:0051641|GO:0043227|GO:0005622|GO:0043234|GO:0012505|GO:0006810|GO:0031982|GO:0043231|GO:0030133|GO:0005737|GO:0051649|GO:0005829|GO:0031410|GO:0016023|GO:0046907|GO:0031988|GO:0031083|GO:0016197	macromolecular complex|cell|intracellular organelle|cellular localization|membrane-bounded organelle|intracellular|protein complex|endomembrane system|transport|vesicle|intracellular membrane-bounded organelle|transport vesicle|cytoplasm|establishment of localization in cell|cytosol|cytoplasmic vesicle|cytoplasmic, membrane-bounded vesicle|intracellular transport|membrane-bounded vesicle|BLOC-1 c…	-	-	-	-	6:7881522-8064364	0	1.03703	#NAME?	9.51e-17	9.29e-14	DOWN
ENSG00000282955	RABL6	RAB, member RAS oncogene family-like 6 [Source:EntrezGene;Acc:55684]	GO:0023052|GO:0009987|GO:0050896|GO:0005488|GO:0036094|GO:0051716|GO:0097159|GO:0050794|GO:0043167|GO:0006810|GO:0043168|GO:0001882|GO:0045184|GO:0008104|GO:0007154|GO:0007165|GO:0000166|GO:0035639|GO:0001883|GO:0015031|GO:0032549|GO:0035556|GO:0017076|GO:0032561|GO:0005525|GO:0007264|GO:0019001	signaling|cellular process|response to stimulus|binding|small molecule binding|cellular response to stimulus|organic cyclic compound binding|regulation of cellular process|ion binding|transport|anion binding|nucleoside binding|establishment of protein localization|protein localization|cell communication|signal transduction|nucleotide binding|purine ribonucleoside triphosphate binding|purine nucle…	-	-	-	-	9:136808197-136840522	0.891934	4.98079	-2.48137	1.95e-16	1.82e-13	DOWN
ENSG00000263142	LRRC37A17P	leucine-rich repeat containing 37 member A17, pseudogene [Source:HGNC Symbol;Acc:HGNC:48365]	-	-	-	-	-	-	17:46978481-47054569	0.170339	1.30735	-2.94017	9.32e-16	7.22e-13	DOWN
ENSG00000238227	C9orf69	chromosome 9 open reading frame 69 [Source:HGNC Symbol;Acc:HGNC:31009]	GO:0005623|GO:0016020|GO:0009987|GO:0005488|GO:0036094|GO:0097159|GO:0008283|GO:0050794|GO:0043229|GO:0043167|GO:0043227|GO:0031224|GO:0005622|GO:0005515|GO:0016032|GO:0008284|GO:0042127|GO:0007049|GO:0043168|GO:0001882|GO:0048524|GO:0043231|GO:0005737|GO:0000166|GO:0016021|GO:0050792|GO:0035639|GO:0001883|GO:0032549|GO:0017076|GO:0005634|GO:0032561|GO:0005525|GO:0019001	cell|membrane|cellular process|binding|small molecule binding|organic cyclic compound binding|cell proliferation|regulation of cellular process|intracellular organelle|ion binding|membrane-bounded organelle|intrinsic component of membrane|intracellular|protein binding|viral process|positive regulation of cell proliferation|regulation of cell proliferation|cell cycle|anion binding|nucleoside bindi…	-	-	-	-	9:136114581-136118863	1.74138	6.16437	-1.82373	2.33e-15	1.63e-12	DOWN
ENSG00000255508	RP11-864I4.1	-	GO:0005488|GO:0036094|GO:0097159|GO:0003676|GO:0000166	binding|small molecule binding|organic cyclic compound binding|nucleic acid binding|nucleotide binding	-	-	-	-	11:62559603-62591531	23.8954	73.0543	-1.61223	8.56e-15	5.49e-12	DOWN
ENSG00000133740	E2F5	E2F transcription factor 5, p130-binding [Source:HGNC Symbol;Acc:HGNC:3119]	GO:0032502|GO:0032991|GO:0023052|GO:0005623|GO:0016020|GO:0009987|GO:0008152|GO:0050896|GO:0001071|GO:0005488|GO:0051716|GO:0097159|GO:0003700|GO:0050794|GO:0043229|GO:0006807|GO:0071704|GO:0044237|GO:0009653|GO:0016043|GO:0043227|GO:0009893|GO:0009058|GO:0031224|GO:0005622|GO:0005515|GO:0043234|GO:0048856|GO:0019222|GO:0051726|GO:0007049|GO:0006725|GO:1901360|GO:0007275|GO:0003676|GO:0048513|GO:…	developmental process|macromolecular complex|signaling|cell|membrane|cellular process|metabolic process|response to stimulus|nucleic acid binding transcription factor activity|binding|cellular response to stimulus|organic cyclic compound binding|transcription factor activity, sequence-specific DNA binding|regulation of cellular process|intracellular organelle|nitrogen compound metabolic process|o…	K04682	transcription factor E2F4/5[-]	hsa04110|hsa04350	Cell cycle - Homo sapiens (human)|TGF-beta signaling pathway - Homo sapiens (human)	8:85177225-85217158	0.747952	2.55966	-1.77493	1.42e-13	7.95e-11	DOWN
ENSG00000203709	C1orf132	chromosome 1 open reading frame 132 [Source:HGNC Symbol;Acc:HGNC:32018]	-	-	-	-	-	-	1:207801518-207869150	0.102666	0.488711	-2.25103	3.03e-13	1.66e-10	DOWN
ENSG00000241697	TMEFF1	transmembrane protein with EGF-like and two follistatin-like domains 1 [Source:HGNC Symbol;Acc:HGNC:11866]	GO:0032502|GO:0005623|GO:0016020|GO:0005488|GO:0071944|GO:0031224|GO:0005515|GO:0005886|GO:0048856|GO:0007275|GO:0016021	developmental process|cell|membrane|binding|cell periphery|intrinsic component of membrane|protein binding|plasma membrane|anatomical structure development|multicellular organism development|integral component of membrane	-	-	-	-	9:100473113-100577636	0	0.878709	#NAME?	6.97e-13	3.64e-10	DOWN
ENSG00000182224	CYB5D1	cytochrome b5 domain containing 1 [Source:HGNC Symbol;Acc:HGNC:26516]	GO:0005488|GO:0043167|GO:0043169|GO:0046872	binding|ion binding|cation binding|metal ion binding	-	-	-	-	17:7857746-7862282	0.572746	2.07933	-1.86015	1.46e-12	7.44e-10	DOWN
ENSG00000274512	TBC1D3L	TBC1 domain family member 3L [Source:HGNC Symbol;Acc:HGNC:51246]	GO:0005623|GO:0016020|GO:0008152|GO:0071944|GO:0009893|GO:0030234|GO:0005886|GO:0019222|GO:0008047|GO:0043085|GO:0050790|GO:0005096|GO:0051345|GO:0030695|GO:0043087|GO:0043547	cell|membrane|metabolic process|cell periphery|positive regulation of metabolic process|enzyme regulator activity|plasma membrane|regulation of metabolic process|enzyme activator activity|positive regulation of catalytic activity|regulation of catalytic activity|GTPase activator activity|positive regulation of hydrolase activity|GTPase regulator activity|regulation of GTPase activity|positive reg…	-	-	-	-	17:37977972-38068651	1.02581	3.6974	-1.84975	2.65e-12	1.29e-09	DOWN
ENSG00000162972	C2orf47	chromosome 2 open reading frame 47 [Source:HGNC Symbol;Acc:HGNC:26198]	GO:0005623|GO:0043229|GO:0043227|GO:0005622|GO:0043231|GO:0005737|GO:0005739	cell|intracellular organelle|membrane-bounded organelle|intracellular|intracellular membrane-bounded organelle|cytoplasm|mitochondrion	-	-	-	-	2:199955317-200008540	2.16948	6.93661	-1.67688	4.67e-12	2.19e-09	DOWN
ENSG00000237517	DGCR5	DiGeorge syndrome critical region gene 5 (non-protein coding) [Source:HGNC Symbol;Acc:HGNC:16757]	-	-	-	-	-	-	22:18970514-19031242	0.102746	0.622563	-2.59914	4.67e-12	2.19e-09	DOWN
ENSG00000144895	EIF2A	eukaryotic translation initiation factor 2A [Source:HGNC Symbol;Acc:HGNC:3254]	GO:0032991|GO:0023052|GO:0005623|GO:0009987|GO:0005576|GO:0008152|GO:0050896|GO:0005488|GO:0051716|GO:0097159|GO:0044877|GO:0050794|GO:0006807|GO:0006950|GO:0071704|GO:0044237|GO:0023051|GO:0016043|GO:0009893|GO:0009058|GO:0005615|GO:0005622|GO:0072562|GO:0005515|GO:0043234|GO:0019222|GO:0006725|GO:0005850|GO:1901360|GO:0003676|GO:0043021|GO:0034641|GO:0031325|GO:0046483|GO:0033554|GO:0022607|GO:…	macromolecular complex|signaling|cell|cellular process|extracellular region|metabolic process|response to stimulus|binding|cellular response to stimulus|organic cyclic compound binding|macromolecular complex binding|regulation of cellular process|nitrogen compound metabolic process|response to stress|organic substance metabolic process|cellular metabolic process|regulation of signaling|cellular c…	-	-	-	-	3:150546678-150584242	6.96395	18.808	-1.43337	8.84e-12	4.05e-09	DOWN
ENSG00000108861	DUSP3	dual specificity phosphatase 3 [Source:HGNC Symbol;Acc:HGNC:3069]	GO:0002376|GO:0023052|GO:0005623|GO:0016020|GO:0009987|GO:0005576|GO:0008152|GO:0050896|GO:0005488|GO:0003824|GO:1903561|GO:0051716|GO:0002683|GO:0009892|GO:0048523|GO:0050794|GO:0045321|GO:0043229|GO:0006950|GO:0071704|GO:0006955|GO:0044237|GO:0023051|GO:0007155|GO:0043227|GO:0071944|GO:0023057|GO:0016787|GO:0002684|GO:0005622|GO:0002682|GO:0005515|GO:0005886|GO:0019222|GO:0002757|GO:0051726|GO:…	immune system process|signaling|cell|membrane|cellular process|extracellular region|metabolic process|response to stimulus|binding|catalytic activity|extracellular vesicle|cellular response to stimulus|negative regulation of immune system process|negative regulation of metabolic process|negative regulation of cellular process|regulation of cellular process|leukocyte activation|intracellular organ…	K17614	dual specificity phosphatase 3[3.1.3.48]	hsa04010	MAPK signaling pathway - Homo sapiens (human)	17:43766121-43778988	4.7291	12.7057	-1.42584	1.03e-11	4.64e-09	DOWN
ENSG00000257341	AL928654.7	Cysteine-rich protein 1 [Source:UniProtKB/Swiss-Prot;Acc:P50238]	GO:0032502|GO:0000003|GO:0002376|GO:0023052|GO:0005623|GO:0009987|GO:0022414|GO:0008152|GO:0050896|GO:0005488|GO:0051716|GO:0033218|GO:0097159|GO:0008283|GO:0050794|GO:0006950|GO:0044702|GO:0071704|GO:0043167|GO:0006955|GO:0009628|GO:0003006|GO:0009653|GO:0005622|GO:0048856|GO:0019222|GO:0007507|GO:0042277|GO:0009888|GO:0009314|GO:0007275|GO:0003676|GO:0048513|GO:0033554|GO:0048608|GO:0043169|GO:…	developmental process|reproduction|immune system process|signaling|cell|cellular process|reproductive process|metabolic process|response to stimulus|binding|cellular response to stimulus|amide binding|organic cyclic compound binding|cell proliferation|regulation of cellular process|response to stress|single organism reproductive process|organic substance metabolic process|ion binding|immune respo…	-	-	-	-	14:105487199-105492267	0.0468987	1.31117	-4.80516	1.34e-11	5.89e-09	DOWN
ENSG00000076554	TPD52	tumor protein D52 [Source:HGNC Symbol;Acc:HGNC:12005]	GO:0032502|GO:0002376|GO:0005623|GO:0009987|GO:0005488|GO:0045321|GO:0043229|GO:0043167|GO:0009653|GO:0043227|GO:0005622|GO:0002520|GO:0005515|GO:0012505|GO:0048856|GO:0042802|GO:0006810|GO:0007275|GO:0048513|GO:0043231|GO:0043169|GO:0005737|GO:0001775|GO:0046983|GO:0046649|GO:0005783|GO:0048869|GO:0042113|GO:0046872|GO:0030097|GO:0030098|GO:0046982|GO:0048471|GO:0046903|GO:0030154|GO:0042803|GO:…	developmental process|immune system process|cell|cellular process|binding|leukocyte activation|intracellular organelle|ion binding|anatomical structure morphogenesis|membrane-bounded organelle|intracellular|immune system development|protein binding|endomembrane system|anatomical structure development|identical protein binding|transport|multicellular organism development|animal organ development|i…	-	-	-	-	8:80034745-80231232	2.01262	5.31279	-1.40039	2.51e-11	1.06e-08	DOWN
ENSG00000134982	APC	adenomatous polyposis coli [Source:HGNC Symbol;Acc:HGNC:583]	GO:0040011|GO:0032502|GO:0032991|GO:0045202|GO:0023052|GO:0005623|GO:0016020|GO:0009987|GO:0008152|GO:0030054|GO:0050896|GO:0005488|GO:0051716|GO:0019898|GO:0042995|GO:0009892|GO:0048523|GO:0044877|GO:0008283|GO:0050794|GO:0040012|GO:0043229|GO:0006807|GO:0006950|GO:0044089|GO:0071704|GO:0009056|GO:0044237|GO:0051641|GO:0048870|GO:0023051|GO:0005911|GO:0044297|GO:0040017|GO:0016043|GO:0030427|GO:…	locomotion|developmental process|macromolecular complex|synapse|signaling|cell|membrane|cellular process|metabolic process|cell junction|response to stimulus|binding|cellular response to stimulus|extrinsic component of membrane|cell projection|negative regulation of metabolic process|negative regulation of cellular process|macromolecular complex binding|cell proliferation|regulation of cellular p…	K02085	adenomatosis polyposis coli protein[-]	hsa05200|hsa05166|hsa05206|hsa04810|hsa04390|hsa04310|hsa04550|hsa05210|hsa05217|hsa05213	Pathways in cancer - Homo sapiens (human)|HTLV-I infection - Homo sapiens (human)|MicroRNAs in cancer - Homo sapiens (human)|Regulation of actin cytoskeleton - Homo sapiens (human)|Hippo signaling pathway - Homo sapiens (human)|Wnt signaling pathway - Homo sapiens (human)|Signaling pathways regulating pluripotency of stem cells - Homo sapiens (human)|Colorectal cancer - Homo sapiens (human)|Basal…	5:112707498-112846239	0.138603	0.460422	-1.732	2.59e-11	1.08e-08	DOWN
ENSG00000112210	RAB23	RAB23, member RAS oncogene family [Source:HGNC Symbol;Acc:HGNC:14263]	GO:0032502|GO:0023052|GO:0005623|GO:0016020|GO:0009987|GO:0005576|GO:0050896|GO:0005488|GO:0003824|GO:0036094|GO:1903561|GO:0051716|GO:0097159|GO:0048523|GO:0050794|GO:0043229|GO:0006950|GO:0043167|GO:0051051|GO:0051641|GO:0006914|GO:0009653|GO:0016043|GO:0043227|GO:0071944|GO:1903828|GO:0016787|GO:0005622|GO:0005515|GO:0005886|GO:0012505|GO:0048856|GO:0048646|GO:0031090|GO:0060341|GO:1900181|GO:…	developmental process|signaling|cell|membrane|cellular process|extracellular region|response to stimulus|binding|catalytic activity|small molecule binding|extracellular vesicle|cellular response to stimulus|organic cyclic compound binding|negative regulation of cellular process|regulation of cellular process|intracellular organelle|response to stress|ion binding|negative regulation of transport|c…	K06234	Ras-related protein Rab-23[-]	hsa04340	Hedgehog signaling pathway - Homo sapiens (human)	6:57186992-57222314	1.00502	3.07658	-1.6141	3.42e-11	1.4e-08	DOWN
ENSG00000174705	SH3PXD2B	SH3 and PX domains 2B [Source:HGNC Symbol;Acc:HGNC:29242]	GO:0032502|GO:0032991|GO:0005623|GO:0009987|GO:0008152|GO:0030054|GO:0005488|GO:0042995|GO:0050794|GO:0043229|GO:0043167|GO:0044237|GO:0051641|GO:0016043|GO:0008289|GO:0050793|GO:0005622|GO:0005515|GO:0043234|GO:0048856|GO:0007507|GO:0045595|GO:0009888|GO:0007275|GO:0048513|GO:0043168|GO:0043062|GO:0005543|GO:0022607|GO:0045597|GO:0005737|GO:0007423|GO:0072593|GO:0019904|GO:0008104|GO:0061024|GO:…	developmental process|macromolecular complex|cell|cellular process|metabolic process|cell junction|binding|cell projection|regulation of cellular process|intracellular organelle|ion binding|cellular metabolic process|cellular localization|cellular component organization|lipid binding|regulation of developmental process|intracellular|protein binding|protein complex|anatomical structure development…	-	-	-	-	5:172325181-172454523	2.57728	6.8821	-1.417	7.67e-11	2.97e-08	DOWN
ENSG00000111319	SCNN1A	sodium channel, non voltage gated 1 alpha subunit [Source:HGNC Symbol;Acc:HGNC:10599]	GO:0032991|GO:0005215|GO:0005623|GO:0016020|GO:0009987|GO:0005576|GO:0050896|GO:0005488|GO:1903561|GO:0042995|GO:0004872|GO:0022857|GO:0043229|GO:0045177|GO:0043227|GO:0071944|GO:0031224|GO:0005622|GO:0005515|GO:0005886|GO:0043234|GO:0005929|GO:0031090|GO:0006810|GO:0016324|GO:0005938|GO:0050877|GO:0060170|GO:0031982|GO:0005887|GO:0031514|GO:0005737|GO:0042592|GO:0022891|GO:0048871|GO:0019904|GO:…	macromolecular complex|transporter activity|cell|membrane|cellular process|extracellular region|response to stimulus|binding|extracellular vesicle|cell projection|receptor activity|transmembrane transporter activity|intracellular organelle|apical part of cell|membrane-bounded organelle|cell periphery|intrinsic component of membrane|intracellular|protein binding|plasma membrane|protein complex|cil…	K04824	amiloride-sensitive sodium channel subunit alpha[-]	hsa04742|hsa04960	Taste transduction - Homo sapiens (human)|Aldosterone-regulated sodium reabsorption - Homo sapiens (human)	12:6346843-6377730	0.214642	0.731814	-1.76955	1.22e-10	4.59e-08	DOWN
ENSG00000280987	MATR3	matrin 3 [Source:EntrezGene;Acc:9782]	GO:0005198|GO:0005623|GO:0016020|GO:0008152|GO:0005488|GO:0036094|GO:0097159|GO:0043229|GO:0071704|GO:0043167|GO:0043227|GO:0005622|GO:0005515|GO:0012505|GO:0031090|GO:0019222|GO:0019866|GO:0003676|GO:0043231|GO:0043169|GO:0005635|GO:0031965|GO:0000166|GO:0010468|GO:0046872|GO:0003723|GO:0005637|GO:0031981|GO:0005654|GO:0016363|GO:0010467|GO:0034399|GO:0005634|GO:0010608|GO:0046914|GO:0044822|GO:…	structural molecule activity|cell|membrane|metabolic process|binding|small molecule binding|organic cyclic compound binding|intracellular organelle|organic substance metabolic process|ion binding|membrane-bounded organelle|intracellular|protein binding|endomembrane system|organelle membrane|regulation of metabolic process|organelle inner membrane|nucleic acid binding|intracellular membrane-bounde…	-	-	-	-	5:139273752-139331677	1.52038	3.96433	-1.38264	2.11e-10	7.63e-08	DOWN
ENSG00000106366	SERPINE1	serpin peptidase inhibitor, clade E (nexin, plasminogen activator inhibitor type 1), member 1 [Source:HGNC Symbol;Acc:HGNC:8583]	GO:0040011|GO:0032502|GO:0031012|GO:0002376|GO:0007610|GO:0023052|GO:0005623|GO:0048511|GO:0016020|GO:0009987|GO:0005576|GO:0008152|GO:0050896|GO:0005488|GO:1903561|GO:0051716|GO:0040013|GO:0009892|GO:0048523|GO:0050794|GO:0040012|GO:0043229|GO:0006807|GO:0051050|GO:0006950|GO:0007623|GO:0048520|GO:0071704|GO:0050900|GO:0044237|GO:0050795|GO:0048870|GO:0023051|GO:0040017|GO:0009653|GO:0016043|GO:…	locomotion|developmental process|extracellular matrix|immune system process|behavior|signaling|cell|rhythmic process|membrane|cellular process|extracellular region|metabolic process|response to stimulus|binding|extracellular vesicle|cellular response to stimulus|negative regulation of locomotion|negative regulation of metabolic process|negative regulation of cellular process|regulation of cellula…	K03982	plasminogen activator inhibitor 1[-]	hsa04390|hsa05142|hsa04066|hsa04933|hsa04610|hsa04115	Hippo signaling pathway - Homo sapiens (human)|Chagas disease (American trypanosomiasis) - Homo sapiens (human)|HIF-1 signaling pathway - Homo sapiens (human)|AGE-RAGE signaling pathway in diabetic complications - Homo sapiens (human)|Complement and coagulation cascades - Homo sapiens (human)|p53 signaling pathway - Homo sapiens (human)	7:101127089-101139266	261.056	640.29	-1.29437	2.16e-10	7.69e-08	DOWN
ENSG00000095739	BAMBI	BMP and activin membrane-bound inhibitor [Source:HGNC Symbol;Acc:HGNC:30251]	GO:0040011|GO:0032502|GO:0023052|GO:0005623|GO:0016020|GO:0009987|GO:0008152|GO:0050896|GO:0005488|GO:0051716|GO:0048523|GO:0008283|GO:0050794|GO:0006807|GO:0051050|GO:0071704|GO:0044237|GO:0051641|GO:0048870|GO:0023051|GO:0009653|GO:0016043|GO:0071944|GO:0023057|GO:0009893|GO:0009058|GO:0031224|GO:0050793|GO:0005622|GO:1903829|GO:0005515|GO:0005886|GO:0048856|GO:0019222|GO:0060341|GO:0008284|GO:…	locomotion|developmental process|signaling|cell|membrane|cellular process|metabolic process|response to stimulus|binding|cellular response to stimulus|negative regulation of cellular process|cell proliferation|regulation of cellular process|nitrogen compound metabolic process|positive regulation of transport|organic substance metabolic process|cellular metabolic process|cellular localization|cell…	K10162	BMP and activin membrane-bound inhibitor[-]	hsa04310|hsa04350	Wnt signaling pathway - Homo sapiens (human)|TGF-beta signaling pathway - Homo sapiens (human)	10:28677342-28682939	10.958	27.0135	-1.30169	6.74e-10	2.3e-07	DOWN
ENSG00000197223	C1D	C1D nuclear receptor corepressor [Source:HGNC Symbol;Acc:HGNC:29911]	GO:0032991|GO:0005623|GO:0009987|GO:0008152|GO:0005488|GO:0000988|GO:0097159|GO:0009892|GO:0048523|GO:0050794|GO:0043229|GO:0006807|GO:0071704|GO:0044237|GO:0000989|GO:0043227|GO:0009058|GO:0005622|GO:0005515|GO:0043234|GO:0019222|GO:0003712|GO:0006725|GO:0000178|GO:1901360|GO:0003676|GO:0005102|GO:0034641|GO:0046483|GO:0043231|GO:0005737|GO:0017053|GO:0009890|GO:0006139|GO:0008219|GO:0044249|GO:…	macromolecular complex|cell|cellular process|metabolic process|binding|transcription factor activity, protein binding|organic cyclic compound binding|negative regulation of metabolic process|negative regulation of cellular process|regulation of cellular process|intracellular organelle|nitrogen compound metabolic process|organic substance metabolic process|cellular metabolic process|transcription …	K12592	exosome complex protein LRP1[-]	hsa03018	RNA degradation - Homo sapiens (human)	2:68041130-68110948	0.947986	2.71966	-1.52049	9.24e-10	3.05e-07	DOWN
ENSG00000181982	CCDC149	coiled-coil domain containing 149 [Source:HGNC Symbol;Acc:HGNC:25405]	-	-	-	-	-	-	4:24806117-24980204	0.728689	1.9611	-1.42829	1.04e-09	3.4e-07	DOWN
ENSG00000274272	RP11-44M6.7	-	-	-	-	-	-	-	7:100572232-100578700	0.0826935	0.657303	-2.99071	1.66e-09	5.26e-07	DOWN
ENSG00000204947	ZNF425	zinc finger protein 425 [Source:HGNC Symbol;Acc:HGNC:20690]	GO:0005623|GO:0009987|GO:0008152|GO:0005488|GO:0097159|GO:0009892|GO:0048523|GO:0050794|GO:0043229|GO:0006807|GO:0071704|GO:0043167|GO:0044237|GO:0043227|GO:0009058|GO:0005622|GO:0005515|GO:0019222|GO:0006725|GO:1901360|GO:0003676|GO:0034641|GO:0046483|GO:0043231|GO:0043169|GO:0005737|GO:0009890|GO:0006139|GO:0044249|GO:0031324|GO:0031323|GO:0003677|GO:0010468|GO:0034645|GO:0046872|GO:0010629|GO:…	cell|cellular process|metabolic process|binding|organic cyclic compound binding|negative regulation of metabolic process|negative regulation of cellular process|regulation of cellular process|intracellular organelle|nitrogen compound metabolic process|organic substance metabolic process|ion binding|cellular metabolic process|membrane-bounded organelle|biosynthetic process|intracellular|protein bi…	-	-	-	-	7:149102784-149126346	0.0996218	0.699092	-2.81095	1.9e-09	5.93e-07	DOWN
ENSG00000149485	FADS1	fatty acid desaturase 1 [Source:HGNC Symbol;Acc:HGNC:3574]	GO:0032502|GO:0023052|GO:0005623|GO:0016020|GO:0009987|GO:0008152|GO:0050896|GO:0003824|GO:0051716|GO:0016491|GO:0050794|GO:0043229|GO:0006807|GO:0006950|GO:0042175|GO:0071704|GO:0044237|GO:0043227|GO:0009605|GO:0009058|GO:0031224|GO:0050793|GO:0005622|GO:0005789|GO:0012505|GO:0031090|GO:0019222|GO:0044255|GO:0045595|GO:0006725|GO:1901360|GO:0006082|GO:0009991|GO:0034641|GO:0044281|GO:0019637|GO:…	developmental process|signaling|cell|membrane|cellular process|metabolic process|response to stimulus|catalytic activity|cellular response to stimulus|oxidoreductase activity|regulation of cellular process|intracellular organelle|nitrogen compound metabolic process|response to stress|nuclear outer membrane-endoplasmic reticulum membrane network|organic substance metabolic process|cellular metabol…	K10224	fatty acid desaturase 1 (delta-5 desaturase) [EC:1.14.19.-][-]	hsa01212|hsa01040	Fatty acid metabolism - Homo sapiens (human)|Biosynthesis of unsaturated fatty acids - Homo sapiens (human)	11:61799625-61829318	19.7216	45.867	-1.21768	2.29e-09	6.86e-07	DOWN
ENSG00000213689	TREX1	three prime repair exonuclease 1 [Source:HGNC Symbol;Acc:HGNC:12269]	GO:0002376|GO:0005623|GO:0016020|GO:0009987|GO:0008152|GO:0050896|GO:0005488|GO:0003824|GO:0051716|GO:0097159|GO:0044877|GO:0043229|GO:0006807|GO:0006950|GO:0042175|GO:0071704|GO:0043167|GO:0006955|GO:0044237|GO:0043227|GO:0016787|GO:0009058|GO:0031224|GO:0005622|GO:0005789|GO:0005515|GO:0012505|GO:0031090|GO:0042802|GO:0006281|GO:0045087|GO:0006725|GO:1901360|GO:0003676|GO:0034641|GO:0016788|GO:…	immune system process|cell|membrane|cellular process|metabolic process|response to stimulus|binding|catalytic activity|cellular response to stimulus|organic cyclic compound binding|macromolecular complex binding|intracellular organelle|nitrogen compound metabolic process|response to stress|nuclear outer membrane-endoplasmic reticulum membrane network|organic substance metabolic process|ion bindin…	K10790	three prime repair exonuclease 1[3.1.11.2]	hsa04623	Cytosolic DNA-sensing pathway - Homo sapiens (human)	3:48465811-48467645	2.39451	6.00205	-1.32572	2.32e-09	6.86e-07	DOWN
ENSG00000242515	UGT1A10	UDP glucuronosyltransferase 1 family, polypeptide A10 [Source:HGNC Symbol;Acc:HGNC:12531]	GO:0005623|GO:0016020|GO:0009987|GO:0008152|GO:0050896|GO:0005488|GO:0003824|GO:0051716|GO:0009892|GO:0048523|GO:0050794|GO:0043229|GO:0042175|GO:0071704|GO:0044237|GO:0043227|GO:0009058|GO:0031224|GO:0005622|GO:0005789|GO:0005515|GO:0012505|GO:0016740|GO:0031090|GO:0019222|GO:0042802|GO:0044262|GO:0044255|GO:0006082|GO:0009410|GO:0044281|GO:0043231|GO:0019899|GO:0005737|GO:0005975|GO:0046983|GO:…	cell|membrane|cellular process|metabolic process|response to stimulus|binding|catalytic activity|cellular response to stimulus|negative regulation of metabolic process|negative regulation of cellular process|regulation of cellular process|intracellular organelle|nuclear outer membrane-endoplasmic reticulum membrane network|organic substance metabolic process|cellular metabolic process|membrane-bo…	K00699	glucuronosyltransferase[2.4.1.17]	hsa01100|hsa05204|hsa00980|hsa00982|hsa00830|hsa00140|hsa00500|hsa00983|hsa00860|hsa00040|hsa00053	Metabolic pathways - Homo sapiens (human)|Chemical carcinogenesis - Homo sapiens (human)|Metabolism of xenobiotics by cytochrome P450 - Homo sapiens (human)|Drug metabolism - cytochrome P450 - Homo sapiens (human)|Retinol metabolism - Homo sapiens (human)|Steroid hormone biosynthesis - Homo sapiens (human)|Starch and sucrose metabolism - Homo sapiens (human)|Drug metabolism - other enzymes - Homo…	2:233636454-233773305	0	0.395742	#NAME?	2.27e-09	6.86e-07	DOWN
ENSG00000243406	MRPS31P5	mitochondrial ribosomal protein S31 pseudogene 5 [Source:HGNC Symbol;Acc:HGNC:39253]	-	-	-	-	-	-	13:52167709-52194465	0.209189	0.926994	-2.14775	3.52e-09	1.01e-06	DOWN
ENSG00000161980	POLR3K	polymerase (RNA) III (DNA directed) polypeptide K, 12.3 kDa [Source:HGNC Symbol;Acc:HGNC:14121]	GO:0032991|GO:0002376|GO:0005623|GO:0009987|GO:0008152|GO:0050896|GO:0005488|GO:0003824|GO:0097159|GO:0043229|GO:0006807|GO:0006950|GO:0071704|GO:0043167|GO:0006955|GO:0044237|GO:0051707|GO:0043227|GO:0009607|GO:0009605|GO:0009058|GO:0005622|GO:0043234|GO:0016740|GO:0045087|GO:0006725|GO:1901360|GO:0003676|GO:0034641|GO:0006952|GO:0016772|GO:0046483|GO:0098542|GO:0001817|GO:0043231|GO:0043169|GO:…	macromolecular complex|immune system process|cell|cellular process|metabolic process|response to stimulus|binding|catalytic activity|organic cyclic compound binding|intracellular organelle|nitrogen compound metabolic process|response to stress|organic substance metabolic process|ion binding|immune response|cellular metabolic process|response to other organism|membrane-bounded organelle|response t…	K03019	DNA-directed RNA polymerase III subunit RPC11[-]	hsa01100|hsa05169|hsa00230|hsa00240|hsa04623|hsa03020	Metabolic pathways - Homo sapiens (human)|Epstein-Barr virus infection - Homo sapiens (human)|Purine metabolism - Homo sapiens (human)|Pyrimidine metabolism - Homo sapiens (human)|Cytosolic DNA-sensing pathway - Homo sapiens (human)|RNA polymerase - Homo sapiens (human)	16:46407-53628	1.16739	3.75318	-1.68482	6.7e-09	1.91e-06	DOWN
ENSG00000148200	NR6A1	nuclear receptor subfamily 6 group A member 1 [Source:HGNC Symbol;Acc:HGNC:7985]	GO:0032991|GO:0004871|GO:0000003|GO:0023052|GO:0005623|GO:0009987|GO:0022414|GO:0008152|GO:0050896|GO:0001071|GO:0005488|GO:0051716|GO:0097159|GO:0004872|GO:0009892|GO:0003700|GO:0048523|GO:0008283|GO:0050794|GO:0043229|GO:0006807|GO:0044702|GO:0071704|GO:0043167|GO:0019953|GO:0044237|GO:0038023|GO:0043227|GO:0004879|GO:0009893|GO:0032504|GO:0009058|GO:0005622|GO:0005515|GO:0043234|GO:0048609|GO:…	macromolecular complex|signal transducer activity|reproduction|signaling|cell|cellular process|reproductive process|metabolic process|response to stimulus|nucleic acid binding transcription factor activity|binding|cellular response to stimulus|organic cyclic compound binding|receptor activity|negative regulation of metabolic process|transcription factor activity, sequence-specific DNA binding|neg…	-	-	-	-	9:124517275-124771310	0.0481398	0.316705	-2.71784	8.76e-09	2.4e-06	DOWN
ENSG00000108774	RAB5C	RAB5C, member RAS oncogene family [Source:HGNC Symbol;Acc:HGNC:9785]	GO:0023052|GO:0005623|GO:0016020|GO:0009987|GO:0005576|GO:0050896|GO:0005488|GO:0003824|GO:0036094|GO:1903561|GO:0051716|GO:0097159|GO:0050794|GO:0043229|GO:0043167|GO:0051641|GO:0016043|GO:0043227|GO:0071944|GO:0016787|GO:0005622|GO:0005515|GO:0005886|GO:0012505|GO:0031090|GO:0006810|GO:0060627|GO:0043168|GO:0001882|GO:0031982|GO:0051128|GO:0016817|GO:0043231|GO:0005774|GO:0005737|GO:0045184|GO:…	signaling|cell|membrane|cellular process|extracellular region|response to stimulus|binding|catalytic activity|small molecule binding|extracellular vesicle|cellular response to stimulus|organic cyclic compound binding|regulation of cellular process|intracellular organelle|ion binding|cellular localization|cellular component organization|membrane-bounded organelle|cell periphery|hydrolase activity|…	K07889	Ras-related protein Rab-5C[-]	hsa04144|hsa04014|hsa05152|hsa04145|hsa05146|hsa04962	Endocytosis - Homo sapiens (human)|Ras signaling pathway - Homo sapiens (human)|Tuberculosis - Homo sapiens (human)|Phagosome - Homo sapiens (human)|Amoebiasis - Homo sapiens (human)|Vasopressin-regulated water reabsorption - Homo sapiens (human)	17:42124976-42155044	17.6771	40.0707	-1.18066	9.58e-09	2.59e-06	DOWN
ENSG00000151967	SCHIP1	schwannomin interacting protein 1 [Source:HGNC Symbol;Acc:HGNC:15678]	GO:0005623|GO:0005488|GO:0005622|GO:0005515|GO:0042802|GO:0005737	cell|binding|intracellular|protein binding|identical protein binding|cytoplasm	-	-	-	-	3:159839861-159897360	0.083782	0.376193	-2.16676	1.14e-08	2.97e-06	DOWN
ENSG00000256151	RP11-76C10.5	-	-	-	-	-	-	-	12:130990138-130993976	0.0589781	0.883707	-3.90532	1.14e-08	2.97e-06	DOWN
ENSG00000014919	COX15	cytochrome c oxidase assembly homolog 15 (yeast) [Source:HGNC Symbol;Acc:HGNC:2263]	GO:0009055|GO:0032991|GO:0005215|GO:0005623|GO:0016020|GO:0009987|GO:0008152|GO:0003824|GO:0022857|GO:0016491|GO:0043229|GO:0006807|GO:0071704|GO:0044237|GO:0016043|GO:0070469|GO:0043227|GO:0004129|GO:0009058|GO:0031224|GO:0005622|GO:0043234|GO:0031090|GO:0070069|GO:0007585|GO:0006725|GO:0019866|GO:0006810|GO:1901360|GO:0005746|GO:0034641|GO:0015980|GO:0044281|GO:0019637|GO:0046483|GO:0022607|GO:…	electron carrier activity|macromolecular complex|transporter activity|cell|membrane|cellular process|metabolic process|catalytic activity|transmembrane transporter activity|oxidoreductase activity|intracellular organelle|nitrogen compound metabolic process|organic substance metabolic process|cellular metabolic process|cellular component organization|respiratory chain|membrane-bounded organelle|cy…	K02259	cytochrome c oxidase assembly protein subunit 15[-]	hsa01100|hsa00190|hsa00860	Metabolic pathways - Homo sapiens (human)|Oxidative phosphorylation - Homo sapiens (human)|Porphyrin and chlorophyll metabolism - Homo sapiens (human)	10:99711844-99732100	3.34017	8.0342	-1.26623	1.56e-08	3.93e-06	DOWN
ENSG00000240409	MTATP8P1	mitochondrially encoded ATP synthase 8 pseudogene 1 [Source:HGNC Symbol;Acc:HGNC:44571]	-	-	-	-	-	-	1:633535-633741	1.97769	13.2521	-2.74433	1.93e-08	4.66e-06	DOWN
ENSG00000182704	TSKU	tsukushi, small leucine rich proteoglycan [Source:HGNC Symbol;Acc:HGNC:28850]	GO:0032502|GO:0023052|GO:0009987|GO:0005576|GO:0008152|GO:0050896|GO:0005488|GO:0051716|GO:0048523|GO:0050794|GO:0071704|GO:0023051|GO:0009653|GO:0016043|GO:0023057|GO:0005615|GO:0005515|GO:0048856|GO:0019222|GO:0048468|GO:0007275|GO:0048513|GO:0030900|GO:0061073|GO:0007420|GO:0060322|GO:0007423|GO:0009887|GO:0022038|GO:0009966|GO:0010646|GO:0007154|GO:0007165|GO:0021670|GO:0009968|GO:0030030|GO:…	developmental process|signaling|cellular process|extracellular region|metabolic process|response to stimulus|binding|cellular response to stimulus|negative regulation of cellular process|regulation of cellular process|organic substance metabolic process|regulation of signaling|anatomical structure morphogenesis|cellular component organization|negative regulation of signaling|extracellular space|p…	-	-	-	-	11:76782251-76798154	35.8175	77.7105	-1.11744	3.62e-08	8.57e-06	DOWN
ENSG00000114450	GNB4	guanine nucleotide binding protein (G protein), beta polypeptide 4 [Source:HGNC Symbol;Acc:HGNC:20731]	GO:0032502|GO:0004871|GO:0023052|GO:0005623|GO:0016020|GO:0009987|GO:0005576|GO:0008152|GO:0050896|GO:0005488|GO:1903561|GO:0051716|GO:0044877|GO:0050794|GO:0043229|GO:0043209|GO:0044237|GO:0043227|GO:0071944|GO:0005622|GO:0005515|GO:0005886|GO:0048856|GO:0031090|GO:0007275|GO:0048513|GO:0048857|GO:0015980|GO:0044281|GO:0031982|GO:0007420|GO:0043231|GO:0010243|GO:0005774|GO:0005737|GO:0060322|GO:…	developmental process|signal transducer activity|signaling|cell|membrane|cellular process|extracellular region|metabolic process|response to stimulus|binding|extracellular vesicle|cellular response to stimulus|macromolecular complex binding|regulation of cellular process|intracellular organelle|myelin sheath|cellular metabolic process|membrane-bounded organelle|cell periphery|intracellular|protei…	K04538	guanine nucleotide-binding protein subunit beta-4[-]	hsa05200|hsa04151|hsa04014|hsa04062|hsa05034|hsa04728|hsa04724|hsa04726|hsa04725|hsa04723|hsa04713|hsa05032|hsa04727	Pathways in cancer - Homo sapiens (human)|PI3K-Akt signaling pathway - Homo sapiens (human)|Ras signaling pathway - Homo sapiens (human)|Chemokine signaling pathway - Homo sapiens (human)|Alcoholism - Homo sapiens (human)|Dopaminergic synapse - Homo sapiens (human)|Glutamatergic synapse - Homo sapiens (human)|Serotonergic synapse - Homo sapiens (human)|Cholinergic synapse - Homo sapiens (human)|R…	3:179396089-179451590	1.5952	3.69243	-1.21083	8.84e-08	1.97e-05	DOWN
ENSG00000049245	VAMP3	vesicle associated membrane protein 3 [Source:HGNC Symbol;Acc:HGNC:12644]	GO:0032502|GO:0032991|GO:0045202|GO:0023052|GO:0005623|GO:0016020|GO:0009987|GO:0008152|GO:0030054|GO:0005488|GO:0042995|GO:0048523|GO:0050794|GO:0043229|GO:0071704|GO:0009986|GO:0051051|GO:0044237|GO:0051641|GO:0045177|GO:0023051|GO:0009653|GO:0016043|GO:0007155|GO:0043227|GO:0071944|GO:0009893|GO:0031224|GO:0005622|GO:0005515|GO:0005886|GO:0043234|GO:0012505|GO:0048856|GO:0031090|GO:0019222|GO:…	developmental process|macromolecular complex|synapse|signaling|cell|membrane|cellular process|metabolic process|cell junction|binding|cell projection|negative regulation of cellular process|regulation of cellular process|intracellular organelle|organic substance metabolic process|cell surface|negative regulation of transport|cellular metabolic process|cellular localization|apical part of cell|reg…	K13505	vesicle-associated membrane protein 3[-]	hsa04145|hsa04130	Phagosome - Homo sapiens (human)|SNARE interactions in vesicular transport - Homo sapiens (human)	1:7771269-7781432	9.24454	20.224	-1.12939	1.17e-07	2.52e-05	DOWN
ENSG00000281844	FBF1	Fas (TNFRSF6) binding factor 1 [Source:HGNC Symbol;Acc:HGNC:24674]	GO:0032502|GO:0032991|GO:0005623|GO:0009987|GO:0030054|GO:0005488|GO:0042995|GO:0043229|GO:0005911|GO:0009653|GO:0016043|GO:0005622|GO:0005515|GO:0043234|GO:0048856|GO:0005929|GO:0048646|GO:0022607|GO:0005882|GO:0005737|GO:0007163|GO:0030030|GO:0048869|GO:0097539|GO:0043296|GO:0006996|GO:0000902|GO:0005829|GO:0005813|GO:0045216|GO:0005815|GO:0005814|GO:0044782|GO:0034329|GO:0030010|GO:0030031|GO:…	developmental process|macromolecular complex|cell|cellular process|cell junction|binding|cell projection|intracellular organelle|cell-cell junction|anatomical structure morphogenesis|cellular component organization|intracellular|protein binding|protein complex|anatomical structure development|cilium|anatomical structure formation involved in morphogenesis|cellular component assembly|intermediate …	-	-	-	-	17:75910723-75938149	0	0.366523	#NAME?	1.26e-07	2.68e-05	DOWN
ENSG00000138413	IDH1	isocitrate dehydrogenase 1 (NADP+) [Source:HGNC Symbol;Acc:HGNC:5382]	GO:0032502|GO:0000003|GO:0005623|GO:0009987|GO:0005576|GO:0022414|GO:0008152|GO:0050896|GO:0005488|GO:0003824|GO:0036094|GO:1903561|GO:0097159|GO:0016491|GO:0050794|GO:0043229|GO:0006807|GO:0006950|GO:0044702|GO:0071704|GO:0009056|GO:0043167|GO:0044237|GO:0003006|GO:0043227|GO:0048037|GO:0009058|GO:0005622|GO:0005515|GO:0048856|GO:0019222|GO:0042802|GO:0045137|GO:0006575|GO:0044262|GO:0006081|GO:…	developmental process|reproduction|cell|cellular process|extracellular region|reproductive process|metabolic process|response to stimulus|binding|catalytic activity|small molecule binding|extracellular vesicle|organic cyclic compound binding|oxidoreductase activity|regulation of cellular process|intracellular organelle|nitrogen compound metabolic process|response to stress|single organism reprodu…	K00031	isocitrate dehydrogenase[1.1.1.42]	hsa01100|hsa01200|hsa04146|hsa01230|hsa05230|hsa00480|hsa00020|hsa01210	Metabolic pathways - Homo sapiens (human)|Carbon metabolism - Homo sapiens (human)|Peroxisome - Homo sapiens (human)|Biosynthesis of amino acids - Homo sapiens (human)|Central carbon metabolism in cancer - Homo sapiens (human)|Glutathione metabolism - Homo sapiens (human)|Citrate cycle (TCA cycle) - Homo sapiens (human)|2-Oxocarboxylic acid metabolism - Homo sapiens (human)	2:208236227-208266074	15.2965	32.1507	-1.07164	1.49e-07	3.13e-05	DOWN
ENSG00000149016	TUT1	terminal uridylyl transferase 1, U6 snRNA-specific [Source:HGNC Symbol;Acc:HGNC:26184]	GO:0032991|GO:0005623|GO:0009987|GO:0005576|GO:0008152|GO:0005488|GO:0003824|GO:0036094|GO:0097159|GO:0043229|GO:0006807|GO:0071704|GO:0043167|GO:0044237|GO:0045171|GO:0043227|GO:0005622|GO:0005515|GO:0043234|GO:0016740|GO:0006725|GO:1901360|GO:0003676|GO:0034641|GO:0043168|GO:0001882|GO:0016772|GO:0046483|GO:0043231|GO:0043169|GO:0019899|GO:0005849|GO:0006139|GO:0000166|GO:0005730|GO:0046872|GO:…	macromolecular complex|cell|cellular process|extracellular region|metabolic process|binding|catalytic activity|small molecule binding|organic cyclic compound binding|intracellular organelle|nitrogen compound metabolic process|organic substance metabolic process|ion binding|cellular metabolic process|intercellular bridge|membrane-bounded organelle|intracellular|protein binding|protein complex|tran…	-	-	-	-	11:62575045-62592177	0.332712	0.956856	-1.52403	1.76e-07	3.66e-05	DOWN
ENSG00000148572	NRBF2	nuclear receptor binding factor 2 [Source:HGNC Symbol;Acc:HGNC:19692]	GO:0032991|GO:0005623|GO:0016020|GO:0009987|GO:0008152|GO:0050896|GO:0005488|GO:0051716|GO:0019898|GO:0050794|GO:0043229|GO:0006807|GO:0006950|GO:0071704|GO:0009056|GO:0044237|GO:0006914|GO:0043227|GO:0009058|GO:0005622|GO:0005515|GO:0043234|GO:0019222|GO:0010506|GO:0006725|GO:1901360|GO:0034641|GO:0031982|GO:0046483|GO:0033554|GO:0043231|GO:0005737|GO:0005942|GO:0006139|GO:0006629|GO:0050790|GO:…	macromolecular complex|cell|membrane|cellular process|metabolic process|response to stimulus|binding|cellular response to stimulus|extrinsic component of membrane|regulation of cellular process|intracellular organelle|nitrogen compound metabolic process|response to stress|organic substance metabolic process|catabolic process|cellular metabolic process|autophagy|membrane-bounded organelle|biosynth…	-	-	-	-	10:63133247-63155031	5.44329	11.7362	-1.10841	2.44e-07	4.97e-05	DOWN
ENSG00000196937	FAM3C	family with sequence similarity 3 member C [Source:HGNC Symbol;Acc:HGNC:18664]	GO:0032502|GO:0005623|GO:0005576|GO:0005488|GO:1903561|GO:0043229|GO:0043227|GO:0005622|GO:0005515|GO:0012505|GO:0048856|GO:0007275|GO:0005102|GO:0031982|GO:0043231|GO:0005737|GO:0070062|GO:0005794|GO:0031410|GO:0005125|GO:0016023|GO:0031988	developmental process|cell|extracellular region|binding|extracellular vesicle|intracellular organelle|membrane-bounded organelle|intracellular|protein binding|endomembrane system|anatomical structure development|multicellular organism development|receptor binding|vesicle|intracellular membrane-bounded organelle|cytoplasm|extracellular exosome|Golgi apparatus|cytoplasmic vesicle|cytokine activity|…	-	-	-	-	7:121348851-121396364	3.79996	8.34499	-1.13493	3.42e-07	6.8e-05	DOWN
ENSG00000164040	PGRMC2	progesterone receptor membrane component 2 [Source:HGNC Symbol;Acc:HGNC:16089]	GO:0004871|GO:0023052|GO:0005623|GO:0016020|GO:0009987|GO:0050896|GO:0005488|GO:0051716|GO:0097159|GO:0004872|GO:0050794|GO:0038023|GO:0008289|GO:0031224|GO:0012505|GO:0003707|GO:0005496|GO:0007154|GO:0007165|GO:0009725|GO:0016021|GO:0010033|GO:0020037|GO:0033993|GO:0014070|GO:0071310|GO:0009755|GO:0032870|GO:0048545|GO:0043401|GO:0071383|GO:0071407|GO:0071396	signal transducer activity|signaling|cell|membrane|cellular process|response to stimulus|binding|cellular response to stimulus|organic cyclic compound binding|receptor activity|regulation of cellular process|signaling receptor activity|lipid binding|intrinsic component of membrane|endomembrane system|steroid hormone receptor activity|steroid binding|cell communication|signal transduction|response…	-	-	-	-	4:128269237-128288829	6.72652	13.7792	-1.03456	4.37e-07	8.39e-05	DOWN
ENSG00000255495	AC145124.2	-	-	-	-	-	-	-	8:12194467-12196280	0.0334253	0.989467	-4.88764	5.23e-07	9.88e-05	DOWN
ENSG00000258941	RP11-407N17.3	-	GO:0016020|GO:0005488|GO:0031224|GO:0005515|GO:0016021	membrane|binding|intrinsic component of membrane|protein binding|integral component of membrane	-	-	-	-	14:39233902-39350423	1.25323	3.04344	-1.28005	5.2e-07	9.88e-05	DOWN
ENSG00000215784	FAM72D	family with sequence similarity 72 member D [Source:HGNC Symbol;Acc:HGNC:33593]	GO:0005623|GO:0043229|GO:0043227|GO:0005622|GO:0043231|GO:0005737	cell|intracellular organelle|membrane-bounded organelle|intracellular|intracellular membrane-bounded organelle|cytoplasm	-	-	-	-	1:145096000-145112696	0.569322	1.91432	-1.74951	6.85e-07	0.000128202	DOWN
ENSG00000119673	ACOT2	acyl-CoA thioesterase 2 [Source:HGNC Symbol;Acc:HGNC:18431]	GO:0005623|GO:0009987|GO:0005576|GO:0008152|GO:0005488|GO:0003824|GO:1903561|GO:0043229|GO:0071704|GO:0044237|GO:0043227|GO:0016787|GO:0009058|GO:0005622|GO:0005515|GO:0044255|GO:0006082|GO:0005102|GO:0016788|GO:0044281|GO:0031982|GO:0043231|GO:0005737|GO:0051186|GO:0006629|GO:0070062|GO:0044249|GO:0006790|GO:0046486|GO:0006637|GO:0006631|GO:0016790|GO:0006638|GO:0005759|GO:0005739|GO:0008610|GO:…	cell|cellular process|extracellular region|metabolic process|binding|catalytic activity|extracellular vesicle|intracellular organelle|organic substance metabolic process|cellular metabolic process|membrane-bounded organelle|hydrolase activity|biosynthetic process|intracellular|protein binding|cellular lipid metabolic process|organic acid metabolic process|receptor binding|hydrolase activity, acti…	K01068	acyl-coenzyme A thioesterase 1/2/4[3.1.2.2]	hsa01100|hsa04913|hsa00062|hsa01040	Metabolic pathways - Homo sapiens (human)|Ovarian steroidogenesis - Homo sapiens (human)|Fatty acid elongation - Homo sapiens (human)|Biosynthesis of unsaturated fatty acids - Homo sapiens (human)	14:73567620-73575658	4.87451	10.1911	-1.06398	7.65e-07	0.000137508	DOWN
ENSG00000140307	GTF2A2	general transcription factor IIA 2 [Source:HGNC Symbol;Acc:HGNC:4647]	GO:0032991|GO:0005623|GO:0009987|GO:0008152|GO:0030054|GO:0005488|GO:0000988|GO:0050794|GO:0043229|GO:0006807|GO:0071704|GO:0044237|GO:0000989|GO:0016043|GO:0043227|GO:0009893|GO:0009058|GO:0005622|GO:0005515|GO:0043234|GO:0019222|GO:0042802|GO:0016032|GO:0003712|GO:0006725|GO:1901360|GO:0034641|GO:0031325|GO:0046483|GO:0022607|GO:0043231|GO:0005667|GO:0046983|GO:0006139|GO:0008134|GO:0044249|GO:…	macromolecular complex|cell|cellular process|metabolic process|cell junction|binding|transcription factor activity, protein binding|regulation of cellular process|intracellular organelle|nitrogen compound metabolic process|organic substance metabolic process|cellular metabolic process|transcription factor activity, transcription factor binding|cellular component organization|membrane-bounded orga…	K03123	transcription initiation factor TFIIA small subunit[-]	hsa05203|hsa03022	Viral carcinogenesis - Homo sapiens (human)|Basal transcription factors - Homo sapiens (human)	15:59638062-59657541	3.73741	7.76883	-1.05566	1.28e-06	0.000218748	DOWN
ENSG00000258559	AC005519.4	-	-	-	-	-	-	-	14:74289127-74294425	0	0.766204	#NAME?	1.36e-06	0.00023064	DOWN
ENSG00000166275	BORCS7	BLOC-1 related complex subunit 7 [Source:HGNC Symbol;Acc:HGNC:23516]	-	-	-	-	-	-	10:102854223-102864961	3.22775	6.89181	-1.09435	1.84e-06	0.000299714	DOWN
ENSG00000171084	FAM86JP	family with sequence similarity 86 member J, pseudogene [Source:HGNC Symbol;Acc:HGNC:44097]	-	-	-	-	-	-	3:125916620-125930024	0.377024	1.05455	-1.4839	2.02e-06	0.000327148	DOWN
ENSG00000152953	STK32B	serine/threonine kinase 32B [Source:HGNC Symbol;Acc:HGNC:14217]	GO:0023052|GO:0005623|GO:0009987|GO:0008152|GO:0050896|GO:0005488|GO:0003824|GO:0036094|GO:0051716|GO:0097159|GO:0050794|GO:0071704|GO:0043167|GO:0044237|GO:0005622|GO:0016740|GO:0043168|GO:0001882|GO:0016772|GO:0043169|GO:0007154|GO:0007165|GO:0000166|GO:0019538|GO:0046872|GO:0035639|GO:0043412|GO:0001883|GO:0036211|GO:0032549|GO:0016301|GO:0006796|GO:0035556|GO:0044267|GO:0017076|GO:0016773|GO:…	signaling|cell|cellular process|metabolic process|response to stimulus|binding|catalytic activity|small molecule binding|cellular response to stimulus|organic cyclic compound binding|regulation of cellular process|organic substance metabolic process|ion binding|cellular metabolic process|intracellular|transferase activity|anion binding|nucleoside binding|transferase activity, transferring phospho…	-	-	-	-	4:5051442-5500998	0.136552	0.430452	-1.6564	2.05e-06	0.00032858	DOWN
ENSG00000128245	YWHAH	tyrosine 3-monooxygenase/tryptophan 5-monooxygenase activation protein, eta [Source:HGNC Symbol;Acc:HGNC:12853]	GO:0032502|GO:0023052|GO:0005623|GO:0016020|GO:0009987|GO:0005576|GO:0008152|GO:0030054|GO:0050896|GO:0005488|GO:1903561|GO:0051716|GO:0048523|GO:0050794|GO:0043229|GO:0006807|GO:0051050|GO:0071704|GO:0009056|GO:0044237|GO:0051641|GO:0023051|GO:0005911|GO:0009653|GO:0016043|GO:0043227|GO:0071944|GO:0009893|GO:0009058|GO:0050793|GO:0016247|GO:0005622|GO:1903829|GO:0005515|GO:0005886|GO:0048856|GO:…	developmental process|signaling|cell|membrane|cellular process|extracellular region|metabolic process|cell junction|response to stimulus|binding|extracellular vesicle|cellular response to stimulus|negative regulation of cellular process|regulation of cellular process|intracellular organelle|nitrogen compound metabolic process|positive regulation of transport|organic substance metabolic process|ca…	K16198	14-3-3 protein gamma/eta[-]	hsa04151|hsa05203|hsa05169|hsa04390|hsa04110|hsa04114	PI3K-Akt signaling pathway - Homo sapiens (human)|Viral carcinogenesis - Homo sapiens (human)|Epstein-Barr virus infection - Homo sapiens (human)|Hippo signaling pathway - Homo sapiens (human)|Cell cycle - Homo sapiens (human)|Oocyte meiosis - Homo sapiens (human)	22:31944461-31957603	4.13044	8.48701	-1.03896	2.38e-06	0.000374493	DOWN
ENSG00000204301	NOTCH4	notch 4 [Source:HGNC Symbol;Acc:HGNC:7884]	GO:0032502|GO:0002376|GO:0023052|GO:0005623|GO:0016020|GO:0009987|GO:0005576|GO:0008152|GO:0050896|GO:0005488|GO:0051716|GO:0004872|GO:0048523|GO:0050794|GO:0043229|GO:0006807|GO:0042175|GO:0071704|GO:0043167|GO:0009986|GO:0044237|GO:0009653|GO:0016043|GO:0043227|GO:0071944|GO:0009893|GO:0009058|GO:0031224|GO:0050793|GO:0005622|GO:0002520|GO:0005789|GO:0005515|GO:0005886|GO:0012505|GO:0048856|GO:…	developmental process|immune system process|signaling|cell|membrane|cellular process|extracellular region|metabolic process|response to stimulus|binding|cellular response to stimulus|receptor activity|negative regulation of cellular process|regulation of cellular process|intracellular organelle|nitrogen compound metabolic process|nuclear outer membrane-endoplasmic reticulum membrane network|organ…	-	-	-	-	6:32194843-32224067	0	0.0783827	#NAME?	2.48e-06	0.000380594	DOWN
ENSG00000257621	PSMA3-AS1	PSMA3 antisense RNA 1 [Source:HGNC Symbol;Acc:HGNC:26445]	-	-	-	-	-	-	14:58265365-58298134	0.777834	1.65918	-1.09293	2.46e-06	0.000380594	DOWN
ENSG00000188242	PP7080	uncharacterized LOC25845 [Source:EntrezGene;Acc:25845]	-	-	-	-	-	-	5:466124-473098	0.99449	2.42454	-1.28568	2.61e-06	0.000396641	DOWN
ENSG00000198841	KTI12	KTI12 chromatin associated homolog [Source:HGNC Symbol;Acc:HGNC:25160]	GO:0005488|GO:0036094|GO:0097159|GO:0043167|GO:0005515|GO:0043168|GO:0001882|GO:0000166|GO:0035639|GO:0001883|GO:0032549|GO:0017076|GO:0005524|GO:0030554	binding|small molecule binding|organic cyclic compound binding|ion binding|protein binding|anion binding|nucleoside binding|nucleotide binding|purine ribonucleoside triphosphate binding|purine nucleoside binding|ribonucleoside binding|purine nucleotide binding|ATP binding|adenyl nucleotide binding	-	-	-	-	1:52032103-52033816	3.63595	8.14779	-1.16408	3.14e-06	0.000467497	DOWN
ENSG00000260342	RP11-1035H13.3	-	GO:0032991|GO:0005198|GO:0005623|GO:0016020|GO:0009987|GO:0008152|GO:0043229|GO:0006807|GO:0042175|GO:0071704|GO:0044237|GO:0051641|GO:0016043|GO:0003735|GO:0043227|GO:0009058|GO:0031224|GO:0005622|GO:0005789|GO:0043234|GO:0012505|GO:0031090|GO:0006810|GO:0034641|GO:0030867|GO:0043231|GO:0005737|GO:0030529|GO:0045184|GO:0008104|GO:0061024|GO:0005783|GO:0051649|GO:0016021|GO:0044249|GO:0019538|GO:…	macromolecular complex|structural molecule activity|cell|membrane|cellular process|metabolic process|intracellular organelle|nitrogen compound metabolic process|nuclear outer membrane-endoplasmic reticulum membrane network|organic substance metabolic process|cellular metabolic process|cellular localization|cellular component organization|structural constituent of ribosome|membrane-bounded organel…	-	-	-	-	16:18788063-18801519	0.595384	2.93771	-2.3028	4.23e-06	0.000616532	DOWN
ENSG00000198496	NBR2	neighbor of BRCA1 gene 2 (non-protein coding) [Source:HGNC Symbol;Acc:HGNC:20691]	-	-	-	-	-	-	17:43125610-43153671	1.69255	3.88828	-1.19994	4.8e-06	0.000688545	DOWN
ENSG00000213144	RP11-64B16.2	-	-	-	-	-	-	-	12:119194850-119195394	0.0834712	2.10487	-4.65631	4.81e-06	0.000688545	DOWN
ENSG00000258555	SPECC1L-ADORA2A	SPECC1L-ADORA2A readthrough (NMD candidate) [Source:HGNC Symbol;Acc:HGNC:49185]	GO:0032502|GO:0004871|GO:0023052|GO:0005623|GO:0016020|GO:0009987|GO:0008152|GO:0050896|GO:0005488|GO:0051716|GO:0004872|GO:0050794|GO:0006807|GO:0006950|GO:0071704|GO:0044237|GO:0038023|GO:0071944|GO:0009893|GO:0009058|GO:0031224|GO:0005515|GO:0005886|GO:0048856|GO:0019222|GO:0042802|GO:0050817|GO:0006725|GO:0006810|GO:1901360|GO:0007275|GO:0050877|GO:0034641|GO:0044281|GO:0006952|GO:0019637|GO:…	developmental process|signal transducer activity|signaling|cell|membrane|cellular process|metabolic process|response to stimulus|binding|cellular response to stimulus|receptor activity|regulation of cellular process|nitrogen compound metabolic process|response to stress|organic substance metabolic process|cellular metabolic process|signaling receptor activity|cell periphery|positive regulation of…	-	-	-	-	22:24270898-24442356	2.66365	5.33414	-1.00185	5.01e-06	0.000707764	DOWN
ENSG00000166825	ANPEP	alanyl (membrane) aminopeptidase [Source:HGNC Symbol;Acc:HGNC:500]	GO:0040011|GO:0032502|GO:0005623|GO:0016020|GO:0009987|GO:0005576|GO:0008152|GO:0005488|GO:0003824|GO:1903561|GO:0033218|GO:0004872|GO:0043229|GO:0006807|GO:0071704|GO:0009056|GO:0043167|GO:0009986|GO:0051051|GO:0044237|GO:0042445|GO:0009653|GO:0043227|GO:0071944|GO:0016787|GO:0031224|GO:0005615|GO:0005622|GO:0005886|GO:0048856|GO:0048646|GO:0031090|GO:0019222|GO:0016032|GO:0048514|GO:0003014|GO:…	locomotion|developmental process|cell|membrane|cellular process|extracellular region|metabolic process|binding|catalytic activity|extracellular vesicle|amide binding|receptor activity|intracellular organelle|nitrogen compound metabolic process|organic substance metabolic process|catabolic process|ion binding|cell surface|negative regulation of transport|cellular metabolic process|hormone metaboli…	K11140	aminopeptidase N[3.4.11.2]	hsa01100|hsa04640|hsa00480|hsa04614	Metabolic pathways - Homo sapiens (human)|Hematopoietic cell lineage - Homo sapiens (human)|Glutathione metabolism - Homo sapiens (human)|Renin-angiotensin system - Homo sapiens (human)	15:89784889-89815401	1.39708	2.9147	-1.06094	5.59e-06	0.000779784	DOWN
ENSG00000179698	WDR97	WD repeat domain 97 [Source:HGNC Symbol;Acc:HGNC:26959]	GO:0032991|GO:0005623|GO:0009987|GO:0008152|GO:0005488|GO:0003824|GO:0043229|GO:0006807|GO:0071704|GO:0044237|GO:0016043|GO:0043227|GO:0000386|GO:0005622|GO:0005515|GO:0006725|GO:1901360|GO:0034641|GO:0046483|GO:0022607|GO:0043231|GO:0030529|GO:0006139|GO:0022613|GO:0022618|GO:0005681|GO:0010467|GO:0016070|GO:0005634|GO:0034622|GO:0006396|GO:0016071|GO:0000350|GO:0071013|GO:0006397|GO:0008380|GO:…	macromolecular complex|cell|cellular process|metabolic process|binding|catalytic activity|intracellular organelle|nitrogen compound metabolic process|organic substance metabolic process|cellular metabolic process|cellular component organization|membrane-bounded organelle|second spliceosomal transesterification activity|intracellular|protein binding|cellular aromatic compound metabolic process|org…	-	-	-	-	8:144107726-144118315	0.0353168	0.158121	-2.1626	5.8e-06	0.000799979	DOWN
ENSG00000115363	EVA1A	eva-1 homolog A (C. elegans) [Source:HGNC Symbol;Acc:HGNC:25816]	GO:0005623|GO:0016020|GO:0009987|GO:0043229|GO:0042175|GO:0006914|GO:0043227|GO:0071944|GO:0031224|GO:0005622|GO:0005789|GO:0005886|GO:0012505|GO:0031090|GO:0043231|GO:0005774|GO:0005737|GO:0005783|GO:0008219|GO:0016021|GO:0005773|GO:0012501|GO:0000323|GO:0005765|GO:0006915|GO:0005764	cell|membrane|cellular process|intracellular organelle|nuclear outer membrane-endoplasmic reticulum membrane network|autophagy|membrane-bounded organelle|cell periphery|intrinsic component of membrane|intracellular|endoplasmic reticulum membrane|plasma membrane|endomembrane system|organelle membrane|intracellular membrane-bounded organelle|vacuolar membrane|cytoplasm|endoplasmic reticulum|cell de…	-	-	-	-	2:75469302-75569722	0.727083	1.63789	-1.17165	5.93e-06	0.000807583	DOWN
ENSG00000230756	RHOQP3	ras homolog family member Q pseudogene 3 [Source:HGNC Symbol;Acc:HGNC:37837]	-	-	-	-	-	-	2:130212870-130213490	23.2207	46.5832	-1.0044	7.02e-06	0.000943864	DOWN
ENSG00000189223	PAX8-AS1	PAX8 antisense RNA 1 [Source:HGNC Symbol;Acc:HGNC:49271]	-	-	-	-	-	-	2:113211522-113276581	0.0707941	0.194056	-1.45478	7.67e-06	0.000993533	DOWN
ENSG00000233327	USP32P2	ubiquitin specific peptidase 32 pseudogene 2 [Source:HGNC Symbol;Acc:HGNC:30751]	-	-	-	-	-	-	17:18511262-18525930	0.0429887	0.214733	-2.32051	7.7e-06	0.000993533	DOWN
ENSG00000240758	RP11-155G14.6	-	-	-	-	-	-	-	7:128455937-128469197	0	1.35618	#NAME?	8.35e-06	0.00106596	DOWN
ENSG00000051596	THOC3	THO complex 3 [Source:HGNC Symbol;Acc:HGNC:19072]	GO:0032991|GO:0005623|GO:0016020|GO:0009987|GO:0008152|GO:0005488|GO:0097159|GO:0043229|GO:0006807|GO:0071704|GO:0044237|GO:0051641|GO:0043227|GO:0031224|GO:0005622|GO:0005515|GO:0043234|GO:0016032|GO:0006725|GO:0006810|GO:1901360|GO:0003676|GO:0071166|GO:0034641|GO:0046483|GO:0043231|GO:0000347|GO:0000346|GO:0006139|GO:0051649|GO:0006403|GO:0016021|GO:0003723|GO:0046907|GO:0031981|GO:0005654|GO:…	macromolecular complex|cell|membrane|cellular process|metabolic process|binding|organic cyclic compound binding|intracellular organelle|nitrogen compound metabolic process|organic substance metabolic process|cellular metabolic process|cellular localization|membrane-bounded organelle|intrinsic component of membrane|intracellular|protein binding|protein complex|viral process|cellular aromatic compo…	K12880	THO complex subunit 3[-]	hsa03013|hsa03040	RNA transport - Homo sapiens (human)|Spliceosome - Homo sapiens (human)	5:175917873-176034680	0.591652	1.3347	-1.1737	1.72e-05	0.00205521	DOWN
ENSG00000181450	ZNF678	zinc finger protein 678 [Source:HGNC Symbol;Acc:HGNC:28652]	GO:0005623|GO:0009987|GO:0008152|GO:0005488|GO:0097159|GO:0050794|GO:0043229|GO:0006807|GO:0071704|GO:0043167|GO:0044237|GO:0043227|GO:0009058|GO:0005622|GO:0019222|GO:0006725|GO:1901360|GO:0003676|GO:0034641|GO:0046483|GO:0043231|GO:0043169|GO:0006139|GO:0044249|GO:0031323|GO:0003677|GO:0010468|GO:0034645|GO:0046872|GO:0051252|GO:0010467|GO:0009059|GO:0016070|GO:0005634|GO:0032774|GO:2001141|GO:…	cell|cellular process|metabolic process|binding|organic cyclic compound binding|regulation of cellular process|intracellular organelle|nitrogen compound metabolic process|organic substance metabolic process|ion binding|cellular metabolic process|membrane-bounded organelle|biosynthetic process|intracellular|regulation of metabolic process|cellular aromatic compound metabolic process|organic cyclic…	-	-	-	-	1:227563543-227677443	0.073137	0.215686	-1.56026	1.77e-05	0.0020958	DOWN
ENSG00000153904	DDAH1	dimethylarginine dimethylaminohydrolase 1 [Source:HGNC Symbol;Acc:HGNC:2715]	GO:0032502|GO:0023052|GO:0005623|GO:0009987|GO:0005576|GO:0008152|GO:0050896|GO:0005488|GO:0003824|GO:0036094|GO:1903561|GO:0051716|GO:0050794|GO:0043229|GO:0006807|GO:0071704|GO:0009056|GO:0043167|GO:0044237|GO:0009653|GO:0043227|GO:0009893|GO:0016787|GO:0009058|GO:0050793|GO:0005622|GO:0048856|GO:0048646|GO:0019222|GO:0048514|GO:0006575|GO:1903409|GO:0001568|GO:0006082|GO:0007275|GO:0034641|GO:…	developmental process|signaling|cell|cellular process|extracellular region|metabolic process|response to stimulus|binding|catalytic activity|small molecule binding|extracellular vesicle|cellular response to stimulus|regulation of cellular process|intracellular organelle|nitrogen compound metabolic process|organic substance metabolic process|catabolic process|ion binding|cellular metabolic process…	-	-	-	-	1:85318481-85578363	0.741994	1.50037	-1.01584	1.79e-05	0.0021078	DOWN
ENSG00000117650	NEK2	NIMA-related kinase 2 [Source:HGNC Symbol;Acc:HGNC:7745]	GO:0032502|GO:0032991|GO:0000003|GO:0005623|GO:0009987|GO:0022414|GO:0008152|GO:0005488|GO:0003824|GO:0036094|GO:0030496|GO:0097159|GO:0048523|GO:0050794|GO:0043229|GO:0006807|GO:0044702|GO:0051321|GO:0071704|GO:0009056|GO:0043167|GO:0044237|GO:0051641|GO:0016043|GO:0043227|GO:0009893|GO:0009058|GO:0005622|GO:0005515|GO:0043234|GO:0016740|GO:0048856|GO:0019222|GO:0060341|GO:0051726|GO:0007049|GO:…	developmental process|macromolecular complex|reproduction|cell|cellular process|reproductive process|metabolic process|binding|catalytic activity|small molecule binding|midbody|organic cyclic compound binding|negative regulation of cellular process|regulation of cellular process|intracellular organelle|nitrogen compound metabolic process|single organism reproductive process|meiotic cell cycle|org…	-	-	-	-	1:211658657-211675630	0.10338	0.453419	-2.13289	2.91e-05	0.00322263	DOWN
ENSG00000135205	CCDC146	coiled-coil domain containing 146 [Source:HGNC Symbol;Acc:HGNC:29296]	GO:0005623|GO:0005488|GO:0043229|GO:0005622|GO:0005515|GO:0005737|GO:0005813|GO:0005815|GO:0005814|GO:0005856|GO:0015630	cell|binding|intracellular organelle|intracellular|protein binding|cytoplasm|centrosome|microtubule organizing center|centriole|cytoskeleton|microtubule cytoskeleton	-	-	-	-	7:77122434-77329533	0.561887	1.21905	-1.1174	2.99e-05	0.00325927	DOWN
ENSG00000229927	RHEBP1	Ras-homolog enriched in brain pseudogene 1 [Source:HGNC Symbol;Acc:HGNC:10010]	-	-	-	-	-	-	10:46634911-46635466	10.5541	21.8881	-1.05234	2.99e-05	0.00325927	DOWN
ENSG00000137878	GCOM1	GRINL1A complex locus 1 [Source:HGNC Symbol;Acc:HGNC:26424]	GO:0032991|GO:0023052|GO:0005623|GO:0009987|GO:0050896|GO:0051716|GO:0050794|GO:0043229|GO:0043227|GO:0005622|GO:0043234|GO:0043231|GO:0007154|GO:0007165|GO:0031981|GO:1990234|GO:0005654|GO:0035556|GO:0005634|GO:0016591	macromolecular complex|signaling|cell|cellular process|response to stimulus|cellular response to stimulus|regulation of cellular process|intracellular organelle|membrane-bounded organelle|intracellular|protein complex|intracellular membrane-bounded organelle|cell communication|signal transduction|nuclear lumen|transferase complex|nucleoplasm|intracellular signal transduction|nucleus|DNA-directed …	-	-	-	-	15:57591908-57714745	0.227795	0.582787	-1.35523	3.33e-05	0.00355945	DOWN
ENSG00000123095	BHLHE41	basic helix-loop-helix family member e41 [Source:HGNC Symbol;Acc:HGNC:16617]	GO:0032502|GO:0005623|GO:0048511|GO:0009987|GO:0008152|GO:0001071|GO:0005488|GO:0000988|GO:0097159|GO:0009892|GO:0003700|GO:0048523|GO:0008283|GO:0050794|GO:0043229|GO:0006807|GO:0007623|GO:0071704|GO:0044237|GO:0000989|GO:0009653|GO:0043227|GO:0009058|GO:0050793|GO:0005622|GO:0005515|GO:0048856|GO:0019222|GO:0042802|GO:0045595|GO:0003712|GO:0006725|GO:1901360|GO:0007275|GO:0003676|GO:0045596|GO:…	developmental process|cell|rhythmic process|cellular process|metabolic process|nucleic acid binding transcription factor activity|binding|transcription factor activity, protein binding|organic cyclic compound binding|negative regulation of metabolic process|transcription factor activity, sequence-specific DNA binding|negative regulation of cellular process|cell proliferation|regulation of cellula…	K03730	class B basic helix-loop-helix protein 3[-]	hsa04710	Circadian rhythm - Homo sapiens (human)	12:26120026-26125127	1.18685	2.48233	-1.06456	3.47e-05	0.00369566	DOWN
ENSG00000141540	TTYH2	tweety family member 2 [Source:HGNC Symbol;Acc:HGNC:13877]	GO:0032991|GO:0005215|GO:0005623|GO:0016020|GO:0009987|GO:0005488|GO:0022857|GO:0071944|GO:0031224|GO:0005515|GO:0005886|GO:0043234|GO:0006810|GO:0022891|GO:1902495|GO:0055085|GO:0016021|GO:0015267|GO:0006811|GO:0015075|GO:0034702|GO:0034220|GO:0006820|GO:0005216|GO:0098656|GO:0034707|GO:0008509|GO:0005253|GO:0015698|GO:0005254|GO:1902476|GO:0006821|GO:0015108	macromolecular complex|transporter activity|cell|membrane|cellular process|binding|transmembrane transporter activity|cell periphery|intrinsic component of membrane|protein binding|plasma membrane|protein complex|transport|substrate-specific transmembrane transporter activity|transmembrane transporter complex|transmembrane transport|integral component of membrane|channel activity|ion transport|io…	-	-	-	-	17:74213514-74262020	0.272956	0.661871	-1.27788	4.11e-05	0.00431255	DOWN
ENSG00000170089	RP11-423H2.1	-	-	-	-	-	-	-	5:177809407-177950732	1.02783	2.10023	-1.03095	4.22e-05	0.00441268	DOWN
ENSG00000117632	STMN1	stathmin 1 [Source:HGNC Symbol;Acc:HGNC:6510]	GO:0032502|GO:0004871|GO:0023052|GO:0005623|GO:0016020|GO:0009987|GO:0005576|GO:0050896|GO:0005488|GO:1903561|GO:0051716|GO:0042995|GO:0048523|GO:0050794|GO:0043229|GO:0009653|GO:0016043|GO:0051707|GO:0043227|GO:0009607|GO:0009605|GO:0005622|GO:0005515|GO:0048856|GO:0051272|GO:0007049|GO:0048468|GO:0022402|GO:0007275|GO:0048513|GO:0005874|GO:0031982|GO:0051128|GO:0007420|GO:0022607|GO:0005737|GO:…	developmental process|signal transducer activity|signaling|cell|membrane|cellular process|extracellular region|response to stimulus|binding|extracellular vesicle|cellular response to stimulus|cell projection|negative regulation of cellular process|regulation of cellular process|intracellular organelle|anatomical structure morphogenesis|cellular component organization|response to other organism|me…	K04381	stathmin[-]	hsa05206|hsa04010	MicroRNAs in cancer - Homo sapiens (human)|MAPK signaling pathway - Homo sapiens (human)	1:25884181-25906991	0.658033	1.32962	-1.01478	4.88e-05	0.00498454	DOWN
ENSG00000147394	ZNF185	zinc finger protein 185 (LIM domain) [Source:HGNC Symbol;Acc:HGNC:12976]	GO:0005623|GO:0016020|GO:0030054|GO:0005488|GO:0030055|GO:0043229|GO:0043167|GO:0071944|GO:0005622|GO:0005886|GO:0005924|GO:0005912|GO:0043169|GO:0005737|GO:0046872|GO:0005856|GO:0005925|GO:0015629|GO:0046914|GO:0008270	cell|membrane|cell junction|binding|cell-substrate junction|intracellular organelle|ion binding|cell periphery|intracellular|plasma membrane|cell-substrate adherens junction|adherens junction|cation binding|cytoplasm|metal ion binding|cytoskeleton|focal adhesion|actin cytoskeleton|transition metal ion binding|zinc ion binding	-	-	-	-	X:152914442-152973480	0.229685	0.528446	-1.2021	4.88e-05	0.00498454	DOWN
ENSG00000254122	PCDHGB7	protocadherin gamma subfamily B, 7 [Source:HGNC Symbol;Acc:HGNC:8714]	GO:0005623|GO:0016020|GO:0005488|GO:0043167|GO:0007155|GO:0071944|GO:0031224|GO:0005886|GO:0098609|GO:0043169|GO:0016021|GO:0098742|GO:0046872|GO:0005509|GO:0007156	cell|membrane|binding|ion binding|cell adhesion|cell periphery|intrinsic component of membrane|plasma membrane|cell-cell adhesion|cation binding|integral component of membrane|cell-cell adhesion via plasma-membrane adhesion molecules|metal ion binding|calcium ion binding|homophilic cell adhesion via plasma membrane adhesion molecules	-	-	-	-	5:141417645-141512979	0.0120508	0.145332	-3.59215	5e-05	0.00508127	DOWN
ENSG00000125954	CHURC1-FNTB	CHURC1-FNTB readthrough [Source:HGNC Symbol;Acc:HGNC:42960]	GO:0032502|GO:0032991|GO:0005623|GO:0009987|GO:0008152|GO:0005488|GO:0003824|GO:0008283|GO:0050794|GO:0006807|GO:0071704|GO:0043167|GO:0044237|GO:0009893|GO:0009058|GO:0005622|GO:0043234|GO:0016740|GO:0048856|GO:0019222|GO:0042127|GO:0006725|GO:1901360|GO:0007275|GO:0034641|GO:0031325|GO:0046483|GO:0043169|GO:0005737|GO:0006139|GO:0044249|GO:0019538|GO:0031323|GO:0010468|GO:0034645|GO:0005965|GO:…	developmental process|macromolecular complex|cell|cellular process|metabolic process|binding|catalytic activity|cell proliferation|regulation of cellular process|nitrogen compound metabolic process|organic substance metabolic process|ion binding|cellular metabolic process|positive regulation of metabolic process|biosynthetic process|intracellular|protein complex|transferase activity|anatomical st…	-	-	-	-	14:64914485-65061803	1.45084	3.10392	-1.09721	8.36e-05	0.00782104	DOWN
ENSG00000233560	KRT8P39	keratin 8 pseudogene 39 [Source:HGNC Symbol;Acc:HGNC:39873]	-	-	-	-	-	-	12:68705634-68707066	0.0634917	0.730914	-3.52506	8.47e-05	0.00783362	DOWN
ENSG00000261611	AC010547.9	-	GO:0005623|GO:0009987|GO:0008152|GO:0005488|GO:0097159|GO:0050794|GO:0006807|GO:0071704|GO:0044237|GO:0009058|GO:0005622|GO:0019222|GO:0006725|GO:1901360|GO:0003676|GO:0034641|GO:0046483|GO:0006139|GO:0044249|GO:0031323|GO:0010468|GO:0034645|GO:0051252|GO:0010467|GO:0009059|GO:0016070|GO:0032774|GO:2001141|GO:0006351|GO:0006355|GO:1903506	cell|cellular process|metabolic process|binding|organic cyclic compound binding|regulation of cellular process|nitrogen compound metabolic process|organic substance metabolic process|cellular metabolic process|biosynthetic process|intracellular|regulation of metabolic process|cellular aromatic compound metabolic process|organic cyclic compound metabolic process|nucleic acid binding|cellular nitro…	-	-	-	-	16:71447600-71489311	0.86599	1.91257	-1.14309	8.51e-05	0.007836	DOWN
ENSG00000167968	DNASE1L2	deoxyribonuclease I-like 2 [Source:HGNC Symbol;Acc:HGNC:2958]	GO:0032502|GO:0005623|GO:0009987|GO:0005576|GO:0008152|GO:0005488|GO:0003824|GO:0097159|GO:0043229|GO:0006807|GO:0071704|GO:0009056|GO:0043167|GO:0044237|GO:0043227|GO:0016787|GO:0005622|GO:0048856|GO:0006725|GO:0009888|GO:0048468|GO:1901360|GO:0007275|GO:0003676|GO:0048513|GO:0034641|GO:0016788|GO:0046483|GO:0043231|GO:0043169|GO:0001942|GO:0005737|GO:0006139|GO:0048869|GO:0003677|GO:0046872|GO:…	developmental process|cell|cellular process|extracellular region|metabolic process|binding|catalytic activity|organic cyclic compound binding|intracellular organelle|nitrogen compound metabolic process|organic substance metabolic process|catabolic process|ion binding|cellular metabolic process|membrane-bounded organelle|hydrolase activity|intracellular|anatomical structure development|cellular ar…	-	-	-	-	16:2235816-2238711	0.0831009	0.40349	-2.2796	9.83e-05	0.0088663	DOWN
ENSG00000268439	RP3-461F17.3	-	GO:0008152|GO:0003824|GO:0032259|GO:0016740|GO:0008168	metabolic process|catalytic activity|methylation|transferase activity|methyltransferase activity	-	-	-	-	12:6970921-6997428	0.800123	2.20949	-1.46542	0.000106442	0.00945146	DOWN
ENSG00000180422	LINC00304	long intergenic non-protein coding RNA 304 [Source:HGNC Symbol;Acc:HGNC:26713]	-	-	-	-	-	-	16:89159146-89164245	0.183638	0.556092	-1.59846	0.000115065	0.0100192	DOWN
ENSG00000090889	KIF4A	kinesin family member 4A [Source:HGNC Symbol;Acc:HGNC:13339]	GO:0040011|GO:0032502|GO:0032991|GO:0002376|GO:0005623|GO:0016020|GO:0009987|GO:0008152|GO:0050896|GO:0005488|GO:0003824|GO:0036094|GO:0030496|GO:0097159|GO:0044877|GO:0019882|GO:0043229|GO:0006950|GO:0043167|GO:0051641|GO:0009653|GO:0016043|GO:0043227|GO:0009605|GO:0016787|GO:0005622|GO:0005515|GO:0043234|GO:0048856|GO:0007049|GO:0050817|GO:0006935|GO:0048468|GO:0019884|GO:0006810|GO:0022402|GO:…	locomotion|developmental process|macromolecular complex|immune system process|cell|membrane|cellular process|metabolic process|response to stimulus|binding|catalytic activity|small molecule binding|midbody|organic cyclic compound binding|macromolecular complex binding|antigen processing and presentation|intracellular organelle|response to stress|ion binding|cellular localization|anatomical struct…	-	-	-	-	X:70290090-70420832	0.318383	0.829086	-1.38076	0.000120611	0.0104213	DOWN
ENSG00000256028	RP11-197N18.2	-	-	-	-	-	-	-	12:122975320-122982907	0.704443	1.46485	-1.0562	0.000123264	0.0106097	DOWN
ENSG00000219642	BMPR1APS1	bone morphogenetic protein receptor type IA pseudogene 1 [Source:HGNC Symbol;Acc:HGNC:21742]	-	-	-	-	-	-	6:129157523-129159120	0.0854038	0.717869	-3.07135	0.000126105	0.0108128	DOWN
ENSG00000234664	HMGN2P5	high mobility group nucleosomal binding domain 2 pseudogene 5 [Source:HGNC Symbol;Acc:HGNC:33568]	-	-	-	-	-	-	15:29730713-29730985	4.83213	12.7887	-1.40414	0.00013074	0.0110833	DOWN
ENSG00000099810	MTAP	methylthioadenosine phosphorylase [Source:HGNC Symbol;Acc:HGNC:7413]	GO:0005623|GO:0009987|GO:0005576|GO:0008152|GO:0050896|GO:0005488|GO:0003824|GO:1903561|GO:0032259|GO:0043229|GO:0006807|GO:0071704|GO:0044237|GO:0043227|GO:0009058|GO:0005622|GO:0005515|GO:0016740|GO:0006725|GO:1901360|GO:0006082|GO:0034641|GO:0044281|GO:0031982|GO:0046483|GO:0043231|GO:0005737|GO:0006520|GO:0006139|GO:0055086|GO:0070062|GO:0016757|GO:0009725|GO:0044249|GO:0010033|GO:0006790|GO:…	cell|cellular process|extracellular region|metabolic process|response to stimulus|binding|catalytic activity|extracellular vesicle|methylation|intracellular organelle|nitrogen compound metabolic process|organic substance metabolic process|cellular metabolic process|membrane-bounded organelle|biosynthetic process|intracellular|protein binding|transferase activity|cellular aromatic compound metabol…	K00772	5'-methylthioadenosine phosphorylase[2.4.2.28]	hsa01100|hsa00270	Metabolic pathways - Homo sapiens (human)|Cysteine and methionine metabolism - Homo sapiens (human)	9:21802543-21937651	0.16813	0.349537	-1.05587	0.000168726	0.0138313	DOWN
ENSG00000156970	BUB1B	BUB1B, mitotic checkpoint serine/threonine kinase [Source:HGNC Symbol;Acc:HGNC:1149]	GO:0032991|GO:0023052|GO:0005623|GO:0009987|GO:0008152|GO:0050896|GO:0005488|GO:0003824|GO:0036094|GO:0051716|GO:0097159|GO:0009892|GO:0048523|GO:0008283|GO:0050794|GO:0043229|GO:0071704|GO:0009056|GO:0043167|GO:0044237|GO:0051641|GO:0016043|GO:0043227|GO:0005622|GO:0005515|GO:0043234|GO:0016740|GO:0019222|GO:0051726|GO:0007049|GO:0022402|GO:0051302|GO:0043168|GO:0000776|GO:0001882|GO:0016772|GO:…	macromolecular complex|signaling|cell|cellular process|metabolic process|response to stimulus|binding|catalytic activity|small molecule binding|cellular response to stimulus|organic cyclic compound binding|negative regulation of metabolic process|negative regulation of cellular process|cell proliferation|regulation of cellular process|intracellular organelle|organic substance metabolic process|ca…	K06637	mitotic checkpoint serine/threonine-protein kinase BUB1 beta[2.7.11.1]	hsa05166|hsa04110	HTLV-I infection - Homo sapiens (human)|Cell cycle - Homo sapiens (human)	15:40161023-40221136	0.163846	0.439142	-1.42235	0.000177466	0.0143927	DOWN
ENSG00000167080	B4GALNT2	beta-1,4-N-acetyl-galactosaminyl transferase 2 [Source:HGNC Symbol;Acc:HGNC:24136]	GO:0005623|GO:0016020|GO:0009987|GO:0008152|GO:0003824|GO:0048523|GO:0050794|GO:0043229|GO:0006807|GO:0071704|GO:0044237|GO:0007155|GO:0043227|GO:0009058|GO:0031224|GO:0005622|GO:0012505|GO:0016740|GO:0031090|GO:0006486|GO:0044255|GO:0016337|GO:0031228|GO:0006725|GO:1901360|GO:0034641|GO:0030155|GO:0046483|GO:0098609|GO:0043231|GO:0005737|GO:0005975|GO:0006139|GO:0007162|GO:0006629|GO:0016757|GO:…	cell|membrane|cellular process|metabolic process|catalytic activity|negative regulation of cellular process|regulation of cellular process|intracellular organelle|nitrogen compound metabolic process|organic substance metabolic process|cellular metabolic process|cell adhesion|membrane-bounded organelle|biosynthetic process|intrinsic component of membrane|intracellular|endomembrane system|transfera…	-	-	-	-	17:49132460-49176840	0.134885	0.351888	-1.38339	0.000213665	0.016609	DOWN
ENSG00000279809	AC005538.3	-	-	-	-	-	-	-	2:233865496-233867359	1.7815	3.74605	-1.07228	0.000215857	0.0166355	DOWN
ENSG00000174842	GLMN	glomulin, FKBP associated protein [Source:HGNC Symbol;Acc:HGNC:14373]	GO:0032502|GO:0032991|GO:0002376|GO:0005623|GO:0009987|GO:0008152|GO:0005488|GO:0002683|GO:0009892|GO:0048523|GO:0008283|GO:0050794|GO:0045321|GO:0051050|GO:0071704|GO:0009056|GO:0044237|GO:0051641|GO:0009653|GO:0007155|GO:0009893|GO:0009058|GO:0030234|GO:0005622|GO:0002682|GO:0005515|GO:0043234|GO:0048856|GO:0048646|GO:0019222|GO:0048514|GO:0060341|GO:0042127|GO:0016337|GO:0004857|GO:0035239|GO:…	developmental process|macromolecular complex|immune system process|cell|cellular process|metabolic process|binding|negative regulation of immune system process|negative regulation of metabolic process|negative regulation of cellular process|cell proliferation|regulation of cellular process|leukocyte activation|positive regulation of transport|organic substance metabolic process|catabolic process|…	-	-	-	-	1:92246402-92298987	0.593445	1.35795	-1.19424	0.000219108	0.0166856	DOWN
ENSG00000233705	SLC26A4-AS1	SLC26A4 antisense RNA 1 [Source:HGNC Symbol;Acc:HGNC:22385]	-	-	-	-	-	-	7:107653968-107662151	0.00691996	0.121393	-4.13278	0.000252789	0.0188668	DOWN
ENSG00000274964	RP11-817I4.1	-	-	-	-	-	-	-	12:32339368-32340724	0.0335238	0.58809	-4.13278	0.000252789	0.0188668	DOWN
ENSG00000155846	PPARGC1B	peroxisome proliferator-activated receptor gamma, coactivator 1 beta [Source:HGNC Symbol;Acc:HGNC:30022]	GO:0032502|GO:0032991|GO:0002376|GO:0023052|GO:0005623|GO:0009987|GO:0008152|GO:0050896|GO:0005488|GO:0000988|GO:0036094|GO:0051716|GO:0097159|GO:0009892|GO:0048523|GO:0050794|GO:0043229|GO:0006807|GO:0006950|GO:0071704|GO:0044237|GO:0023051|GO:0000989|GO:0009653|GO:0016043|GO:0043227|GO:0009893|GO:0009058|GO:0002684|GO:0050793|GO:0005622|GO:0002682|GO:0002520|GO:0005515|GO:0043234|GO:0048856|GO:…	developmental process|macromolecular complex|immune system process|signaling|cell|cellular process|metabolic process|response to stimulus|binding|transcription factor activity, protein binding|small molecule binding|cellular response to stimulus|organic cyclic compound binding|negative regulation of metabolic process|negative regulation of cellular process|regulation of cellular process|intracell…	K17962	peroxisome proliferator-activated receptor gamma coactivator 1-beta[-]	hsa04931	Insulin resistance - Homo sapiens (human)	5:149730298-149855022	0.0643171	0.176297	-1.45473	0.000267908	0.0196044	DOWN
ENSG00000147642	SYBU	syntabulin [Source:HGNC Symbol;Acc:HGNC:26011]	GO:0023052|GO:0005623|GO:0016020|GO:0009987|GO:0050896|GO:0005488|GO:0051716|GO:0044877|GO:0050794|GO:0043229|GO:0051641|GO:0023051|GO:0043227|GO:0031224|GO:0005622|GO:0005515|GO:0012505|GO:0031090|GO:0060341|GO:0006810|GO:0061178|GO:0005874|GO:0032940|GO:0031982|GO:0043231|GO:0005737|GO:0007267|GO:0032880|GO:0032403|GO:0042592|GO:0045184|GO:0046883|GO:0019725|GO:0010646|GO:0000149|GO:0008104|GO:…	signaling|cell|membrane|cellular process|response to stimulus|binding|cellular response to stimulus|macromolecular complex binding|regulation of cellular process|intracellular organelle|cellular localization|regulation of signaling|membrane-bounded organelle|intrinsic component of membrane|intracellular|protein binding|endomembrane system|organelle membrane|regulation of cellular localization|tra…	-	-	-	-	8:109573978-109691791	0.0715892	0.166796	-1.22027	0.000281255	0.020403	DOWN
ENSG00000149548	CCDC15	coiled-coil domain containing 15 [Source:HGNC Symbol;Acc:HGNC:25798]	GO:0005623|GO:0043229|GO:0005622|GO:0005813|GO:0005815|GO:0005856|GO:0015630	cell|intracellular organelle|intracellular|centrosome|microtubule organizing center|cytoskeleton|microtubule cytoskeleton	-	-	-	-	11:124954121-125041489	0.0138547	0.136713	-3.3027	0.00041343	0.0274784	DOWN
ENSG00000161040	FBXL13	F-box and leucine-rich repeat protein 13 [Source:HGNC Symbol;Acc:HGNC:21658]	GO:0005488|GO:0005515	binding|protein binding	-	-	-	-	7:102813230-103074843	0.0139717	0.137867	-3.3027	0.00041343	0.0274784	DOWN
ENSG00000231245	C1DP1	C1D nuclear receptor corepressor pseudogene 1 [Source:HGNC Symbol;Acc:HGNC:31465]	-	-	-	-	-	-	10:32511336-32511737	1.69734	5.33496	-1.6522	0.000418716	0.0275849	DOWN
ENSG00000175395	ZNF25	zinc finger protein 25 [Source:HGNC Symbol;Acc:HGNC:13043]	GO:0005623|GO:0009987|GO:0008152|GO:0005488|GO:0097159|GO:0050794|GO:0043229|GO:0006807|GO:0071704|GO:0043167|GO:0044237|GO:0043227|GO:0009058|GO:0005622|GO:0019222|GO:0006725|GO:1901360|GO:0003676|GO:0034641|GO:0046483|GO:0043231|GO:0043169|GO:0006139|GO:0044249|GO:0031323|GO:0003677|GO:0010468|GO:0034645|GO:0046872|GO:0051252|GO:0010467|GO:0009059|GO:0016070|GO:0005634|GO:0032774|GO:2001141|GO:…	cell|cellular process|metabolic process|binding|organic cyclic compound binding|regulation of cellular process|intracellular organelle|nitrogen compound metabolic process|organic substance metabolic process|ion binding|cellular metabolic process|membrane-bounded organelle|biosynthetic process|intracellular|regulation of metabolic process|cellular aromatic compound metabolic process|organic cyclic…	-	-	-	-	10:37949572-37976633	0.428727	0.871019	-1.02265	0.000472556	0.0305936	DOWN
ENSG00000231806	PCAT7	prostate cancer associated transcript 7 (non-protein coding) [Source:HGNC Symbol;Acc:HGNC:48824]	-	-	-	-	-	-	9:94555069-94568127	0.781607	2.18529	-1.48331	0.000486586	0.0313213	DOWN
ENSG00000198081	ZBTB14	zinc finger and BTB domain containing 14 [Source:HGNC Symbol;Acc:HGNC:12860]	GO:0032502|GO:0005623|GO:0009987|GO:0008152|GO:0001071|GO:0005488|GO:0097159|GO:0009892|GO:0003700|GO:0048523|GO:0050794|GO:0043229|GO:0006807|GO:0071704|GO:0043167|GO:0044237|GO:0043227|GO:0009058|GO:0005622|GO:0005515|GO:0048856|GO:0019222|GO:0007507|GO:0006725|GO:1901360|GO:0001568|GO:0007275|GO:0003676|GO:0048513|GO:0034641|GO:0046483|GO:0043231|GO:0043169|GO:0005737|GO:0003170|GO:0009890|GO:…	developmental process|cell|cellular process|metabolic process|nucleic acid binding transcription factor activity|binding|organic cyclic compound binding|negative regulation of metabolic process|transcription factor activity, sequence-specific DNA binding|negative regulation of cellular process|regulation of cellular process|intracellular organelle|nitrogen compound metabolic process|organic subst…	-	-	-	-	18:5289019-5297053	0.28463	0.581603	-1.03095	0.000516984	0.0328283	DOWN
ENSG00000104059	FAM189A1	family with sequence similarity 189 member A1 [Source:HGNC Symbol;Acc:HGNC:29075]	GO:0016020|GO:0031224|GO:0016021	membrane|intrinsic component of membrane|integral component of membrane	-	-	-	-	15:29120254-29570723	0.119747	0.361065	-1.59227	0.000560744	0.0347028	DOWN
ENSG00000186523	FAM86B1	family with sequence similarity 86 member B1 [Source:HGNC Symbol;Acc:HGNC:28268]	GO:0008152|GO:0003824|GO:0032259|GO:0016740|GO:0008168	metabolic process|catalytic activity|methylation|transferase activity|methyltransferase activity	-	-	-	-	8:12182096-12194133	0.0224153	0.0890872	-1.99074	0.00057344	0.035391	DOWN
ENSG00000233232	NPIPB7	nuclear pore complex interacting protein family member B7 [Source:HGNC Symbol;Acc:HGNC:33832]	GO:0005576	extracellular region	-	-	-	-	16:28456372-28471175	0.260428	0.856649	-1.71782	0.000610301	0.0367572	DOWN
ENSG00000234618	RPSAP9	ribosomal protein SA pseudogene 9 [Source:HGNC Symbol;Acc:HGNC:31463]	-	-	-	-	-	-	9:76398699-76399586	0.512244	1.79733	-1.81095	0.000608709	0.0367572	DOWN
ENSG00000264343	NOTCH2NL	notch 2 N-terminal like [Source:HGNC Symbol;Acc:HGNC:31862]	GO:0032502|GO:0023052|GO:0005623|GO:0009987|GO:0005576|GO:0050896|GO:0005488|GO:0051716|GO:0050794|GO:0043167|GO:0005622|GO:0005515|GO:0048856|GO:0007275|GO:0043169|GO:0005737|GO:0007154|GO:0007165|GO:0048869|GO:0046872|GO:0007166|GO:0030154|GO:0005509|GO:0007219	developmental process|signaling|cell|cellular process|extracellular region|response to stimulus|binding|cellular response to stimulus|regulation of cellular process|ion binding|intracellular|protein binding|anatomical structure development|multicellular organism development|cation binding|cytoplasm|cell communication|signal transduction|cellular developmental process|metal ion binding|cell surfac…	-	-	-	-	1:146146203-146229026	0.267796	0.580574	-1.11635	0.000627583	0.0375964	DOWN
ENSG00000158445	KCNB1	potassium channel, voltage gated Shab related subfamily B, member 1 [Source:HGNC Symbol;Acc:HGNC:6231]	GO:0032991|GO:0005215|GO:0045202|GO:0023052|GO:0005623|GO:0016020|GO:0009987|GO:0008152|GO:0030054|GO:0050896|GO:0005488|GO:0051716|GO:0042995|GO:1900454|GO:0022857|GO:0048523|GO:0098900|GO:0050794|GO:0051050|GO:0051051|GO:0044237|GO:0051641|GO:0023051|GO:0044297|GO:0016043|GO:0071944|GO:0009605|GO:0023057|GO:0031224|GO:0005622|GO:1903829|GO:0005515|GO:0005886|GO:0043234|GO:0097060|GO:0060341|GO:…	macromolecular complex|transporter activity|synapse|signaling|cell|membrane|cellular process|metabolic process|cell junction|response to stimulus|binding|cellular response to stimulus|cell projection|positive regulation of long term synaptic depression|transmembrane transporter activity|negative regulation of cellular process|regulation of action potential|regulation of cellular process|positive …	-	-	-	-	20:49363877-49484297	0.0139298	0.0733057	-2.39576	0.000758987	0.0421641	DOWN
ENSG00000260729	RP11-106M3.2	-	GO:0008152|GO:0003824|GO:0071704|GO:0016787|GO:0016798|GO:0005975|GO:0004553	metabolic process|catalytic activity|organic substance metabolic process|hydrolase activity|hydrolase activity, acting on glycosyl bonds|carbohydrate metabolic process|hydrolase activity, hydrolyzing O-glycosyl compounds	-	-	-	-	15:72284727-72375981	0.561596	1.1745	-1.06444	0.00075601	0.0421641	DOWN
ENSG00000271646	RP11-326I11.3	-	-	-	-	-	-	-	4:184474802-184477304	0.508861	1.23544	-1.27968	0.000756638	0.0421641	DOWN
ENSG00000272916	RP11-574K11.31	-	GO:0016020|GO:0008152|GO:0003824|GO:0016787|GO:0031224|GO:0016740|GO:0016021|GO:0008146|GO:0015016	membrane|metabolic process|catalytic activity|hydrolase activity|intrinsic component of membrane|transferase activity|integral component of membrane|sulfotransferase activity|[heparan sulfate]-glucosamine N-sulfotransferase activity	-	-	-	-	10:73796514-73811651	0.0070519	0.108244	-3.94013	0.000794618	0.0433279	DOWN
ENSG00000260572	RP11-16N11.2	-	-	-	-	-	-	-	3:160753428-160755142	0.0795775	0.552563	-2.79571	0.000910749	0.0482547	DOWN
